# Supplementary material for: (Diphenyl­phosphor­yl)(2-nitro­phen­yl)methanol
Source: Acta Crystallogr Sect E Struct Rep Online. 2010 Aug 18;66(Pt 9):o2331. doi: 10.1107/S160053681003196X (PMC3008110; doi:10.1107/S160053681003196X)
Supplement: Supplementary file 1 [file e-66-o2331-sup1.cif]

##############################################################################
###                                                                        ###
###        Electronic paper (Acta Crystallographica Section E)             ###
###                                                                        ###
##############################################################################
#                                                                            #
# This CIF contains the data in a paper accepted for publication in Acta     #
# Crystallographica Section E. It conforms to the requirements of Notes      #
# for Authors for Section E, and has been peer reviewed under the auspices   #
# of the IUCr Commission on Journals.                                        #
#                                                                            #
# Full details of the Crystallographic Information File format               #
# are given in the paper "The Crystallographic Information File (CIF):       #
# a New Standard Archive File for Crystallography" by S. R. Hall, F. H.      #
# Allen and I. D. Brown [Acta Cryst. (1991), A47, 655-685].                  #
#                                                                            #
# The current version of the core CIF dictionary is obtainable from          #
# ftp://ftp.iucr.org/pub/cif_core.dic. The current version number is 2.4.    #
#                                                                            #
# Software is freely available for graphical display of the structure(s) in  #
# this CIF.  For information consult the CIF home page http://www.iucr.org/  #
# cif/home.html                                                              #
#                                                                            #
# This file may be used for bona fide research purposes within the           #
# scientific community so long as proper attribution is given to the journal # 
# article from which it was obtained.                                        #
#                                                                            #
##############################################################################
                                             
data_I
_audit_creation_method     SHELXL-97
_chemical_name_systematic
;
(Diphenylphosphoryl)(2-nitrophenyl)methanol
;
_chemical_name_common     ?
_chemical_formula_moiety     'C19 H16 N O4 P'
_chemical_formula_sum     'C19 H16 N O4 P'
_chemical_formula_iupac     'C19 H16 N O4 P'
_chemical_formula_weight     353.30
_chemical_melting_point     ?
_symmetry_cell_setting     orthorhombic
_symmetry_space_group_name_H-M     'P 21 21 21'
_symmetry_space_group_name_Hall     'P 2ac 2ab'
loop_
    _symmetry_equiv_pos_as_xyz
    'x, y, z'
    '-x+1/2, -y, z+1/2'
    '-x, y+1/2, -z+1/2'
    'x+1/2, -y+1/2, -z'
_cell_length_a     5.9179(12)
_cell_length_b     13.917(3)
_cell_length_c     20.405(4)
_cell_angle_alpha     90.00
_cell_angle_beta     90.00
_cell_angle_gamma     90.00
_cell_volume     1680.6(6)
_cell_formula_units_Z     4
_cell_measurement_reflns_used     2260
_cell_measurement_theta_min     3.25
_cell_measurement_theta_max     27.50
_cell_measurement_temperature     293(2)
_exptl_crystal_description     plate
_exptl_crystal_colour     colorless
_exptl_crystal_size_max     0.35
_exptl_crystal_size_mid     0.22
_exptl_crystal_size_min     0.13
_exptl_crystal_density_diffrn     1.396
_exptl_crystal_density_meas     ?
_exptl_crystal_density_method     'not measured'
_exptl_crystal_F_000     736
_exptl_absorpt_coefficient_mu     0.188
_exptl_absorpt_correction_type     multi-scan
_exptl_absorpt_process_details     '(SADABS; Bruker, 2001)'
_exptl_absorpt_correction_T_min     0.533
_exptl_absorpt_correction_T_max     1.000
_exptl_special_details
;
;
_diffrn_ambient_temperature     293(2)
_diffrn_radiation_type     MoK\a
_diffrn_radiation_wavelength     0.71073
_diffrn_radiation_source     'fine-focus sealed tube'
_diffrn_radiation_monochromator     graphite
_diffrn_measurement_device_type     'Bruker APEX area-detector'
_diffrn_measurement_method     '\f and \w scans'
_diffrn_detector_area_resol_mean     ?
_diffrn_reflns_number     14520
_diffrn_reflns_av_R_equivalents     0.0283
_diffrn_reflns_av_sigmaI/netI     0.0223
_diffrn_reflns_theta_min     3.09
_diffrn_reflns_theta_max     26.00
_diffrn_reflns_theta_full     26.00
_diffrn_measured_fraction_theta_max     1.00
_diffrn_measured_fraction_theta_full     1.00
_diffrn_reflns_limit_h_min     -7
_diffrn_reflns_limit_h_max     7
_diffrn_reflns_limit_k_min     -16
_diffrn_reflns_limit_k_max     17
_diffrn_reflns_limit_l_min     -25
_diffrn_reflns_limit_l_max     25
_diffrn_standards_number     0
_diffrn_standards_interval_count     0
_diffrn_standards_interval_time     0
_diffrn_standards_decay_%     ?
_refine_special_details
;
Refinement of <i>F</i>^2^ against ALL reflections. The weighted <i>R</i>-factor
<i>wR</i> and goodness of fit <i>S</i> are based on <i>F</i>^2^, conventional
<i>R</i>-factors <i>R</i> are based on <i>F</i>, with <i>F</i> set to zero for
negative <i>F</i>^2^. The threshold expression of <i>F</i>^2^ >
\s(<i>F</i>^2^) is used only for calculating <i>R</i>-factors(gt) <i>etc</i>.
and is not relevant to the choice of reflections for refinement.
<i>R</i>-factors based on <i>F</i>^2^ are statistically about twice as large
as those based on <i>F</i>, and <i>R</i>- factors based on ALL data will be
even larger.
;
_reflns_number_total     3311
_reflns_number_gt     3065
_reflns_threshold_expression     I>2\s(I)
_refine_ls_structure_factor_coef     Fsqd
_refine_ls_matrix_type     full
_refine_ls_R_factor_all     0.032
_refine_ls_R_factor_gt     0.029
_refine_ls_wR_factor_gt     0.077
_refine_ls_wR_factor_ref     0.078
_refine_ls_goodness_of_fit_ref     1.045
_refine_ls_restrained_S_all     1.045
_refine_ls_number_reflns     3311
_refine_ls_number_parameters     226
_refine_ls_number_restraints     0
_refine_ls_hydrogen_treatment     constr
_refine_ls_weighting_scheme     calc
_refine_ls_weighting_details
         'calc w=1/[\s^2^(Fo^2^)+(0.0524P)^2^+0.0539P] where P=(Fo^2^+2Fc^2^)/3'
_atom_sites_solution_hydrogens     geom
_atom_sites_solution_primary     direct
_atom_sites_solution_secondary     difmap
_refine_ls_shift/su_max     0.000
_refine_ls_shift/su_mean     0.000
_refine_diff_density_max     0.179
_refine_diff_density_min     -0.20
_refine_ls_extinction_method     none
_refine_ls_extinction_coef     ?
_refine_ls_abs_structure_details     'Flack (1983), 1373  Friedel pairs'
_refine_ls_abs_structure_Flack     'please supply'
loop_
    _atom_type_symbol
    _atom_type_description
    _atom_type_scat_dispersion_real
    _atom_type_scat_dispersion_imag
    _atom_type_scat_source
    'C' 'C' 0.0033 0.0016
                         'International Tables Vol C Tables 4.2.6.8 and 6.1.1.4'
    'H' 'H' 0.0000 0.0000
                         'International Tables Vol C Tables 4.2.6.8 and 6.1.1.4'
    'N' 'N' 0.0061 0.0033
                         'International Tables Vol C Tables 4.2.6.8 and 6.1.1.4'
    'O' 'O' 0.0106 0.0060
                         'International Tables Vol C Tables 4.2.6.8 and 6.1.1.4'
    'P' 'P' 0.1023 0.0942
                         'International Tables Vol C Tables 4.2.6.8 and 6.1.1.4'
_computing_data_collection     'SMART (Bruker, 2001)'
_computing_cell_refinement     'SAINT (Bruker, 2001)'
_computing_data_reduction     'SAINT (Bruker, 2001)'
_computing_structure_solution     'SHELXS97 (Sheldrick, 2008)'
_computing_structure_refinement     'SHELXL97 (Sheldrick, 2008)'
_computing_molecular_graphics     'ORTEP-3 for Windows (Farrugia, 1997)'
_computing_publication_material     'SHELXL97 (Sheldrick, 2008)'
loop_
    _atom_site_type_symbol
    _atom_site_label
    _atom_site_fract_x
    _atom_site_fract_y
    _atom_site_fract_z
    _atom_site_U_iso_or_equiv
    _atom_site_adp_type
    _atom_site_calc_flag
    _atom_site_refinement_flags
    _atom_site_occupancy
    _atom_site_disorder_assembly
    _atom_site_disorder_group
    P P1 0.36544(6) 0.05040(3) 0.12304(2) 0.02988(11) Uani d . 1 . .
    O O1 0.13285(17) 0.06076(8) 0.15090(6) 0.0399(3) Uani d . 1 . .
    O O2 0.75302(16) -0.03926(10) 0.14345(6) 0.0448(3) Uani d . 1 . .
    H H2A 0.8541 -0.0008 0.1517 0.067 Uiso calc R 1 . .
    O O3 0.3080(3) 0.04117(11) 0.29316(8) 0.0683(4) Uani d . 1 . .
    O O4 -0.0305(2) -0.01286(11) 0.29317(8) 0.0624(4) Uani d . 1 . .
    C C1 0.5574(2) -0.01474(11) 0.17954(8) 0.0323(3) Uani d . 1 . .
    H H1A 0.5967 0.0257 0.2172 0.039 Uiso calc R 1 . .
    C C2 0.4346(3) -0.10461(11) 0.20185(8) 0.0328(3) Uani d . 1 . .
    C C3 0.4930(3) -0.19195(13) 0.17376(10) 0.0461(4) Uani d . 1 . .
    H H3A 0.6165 -0.1948 0.1456 0.055 Uiso calc R 1 . .
    C C4 0.3715(4) -0.27538(13) 0.18661(12) 0.0604(6) Uani d . 1 . .
    H H4A 0.4172 -0.3332 0.1680 0.072 Uiso calc R 1 . .
    C C5 0.1858(4) -0.27310(14) 0.22626(12) 0.0622(6) Uani d . 1 . .
    H H5A 0.1040 -0.3290 0.2341 0.075 Uiso calc R 1 . .
    C C6 0.1201(4) -0.18790(13) 0.25448(10) 0.0524(5) Uani d . 1 . .
    H H6A -0.0076 -0.1856 0.2810 0.063 Uiso calc R 1 . .
    C C7 0.2453(3) -0.10560(12) 0.24313(8) 0.0360(4) Uani d . 1 . .
    C C8 0.4845(3) 0.16772(11) 0.10671(8) 0.0320(3) Uani d . 1 . .
    C C9 0.3434(3) 0.24491(12) 0.12017(10) 0.0455(4) Uani d . 1 . .
    H H9A 0.2010 0.2337 0.1379 0.055 Uiso calc R 1 . .
    C C10 0.4114(4) 0.33817(13) 0.10765(11) 0.0552(5) Uani d . 1 . .
    H H10A 0.3158 0.3892 0.1177 0.066 Uiso calc R 1 . .
    C C11 0.6187(4) 0.35558(13) 0.08061(10) 0.0512(5) Uani d . 1 . .
    H H11A 0.6629 0.4183 0.0713 0.061 Uiso calc R 1 . .
    C C12 0.7628(3) 0.27996(13) 0.06705(10) 0.0472(5) Uani d . 1 . .
    H H12A 0.9037 0.2921 0.0487 0.057 Uiso calc R 1 . .
    C C13 0.6988(3) 0.18611(12) 0.08065(9) 0.0408(4) Uani d . 1 . .
    H H13A 0.7979 0.1357 0.0725 0.049 Uiso calc R 1 . .
    C C14 0.3674(3) -0.02135(11) 0.04912(8) 0.0349(3) Uani d . 1 . .
    C C15 0.5420(3) -0.01949(15) 0.00353(10) 0.0496(5) Uani d . 1 . .
    H H15A 0.6643 0.0214 0.0100 0.060 Uiso calc R 1 . .
    C C16 0.5353(4) -0.07759(16) -0.05106(11) 0.0575(5) Uani d . 1 . .
    H H16A 0.6521 -0.0753 -0.0815 0.069 Uiso calc R 1 . .
    C C17 0.3564(4) -0.13884(15) -0.06060(11) 0.0591(5) Uani d . 1 . .
    H H17A 0.3526 -0.1784 -0.0973 0.071 Uiso calc R 1 . .
    C C18 0.1833(4) -0.14165(17) -0.01602(12) 0.0643(6) Uani d . 1 . .
    H H18A 0.0624 -0.1833 -0.0225 0.077 Uiso calc R 1 . .
    C C19 0.1878(3) -0.08300(14) 0.03839(11) 0.0515(5) Uani d . 1 . .
    H H19A 0.0689 -0.0849 0.0682 0.062 Uiso calc R 1 . .
    N N1 0.1687(3) -0.01963(11) 0.27860(7) 0.0446(4) Uani d . 1 . .
loop_
    _atom_site_aniso_label
    _atom_site_aniso_U_11
    _atom_site_aniso_U_22
    _atom_site_aniso_U_33
    _atom_site_aniso_U_12
    _atom_site_aniso_U_13
    _atom_site_aniso_U_23
    P1 0.02187(17) 0.03298(19) 0.0348(2) -0.00254(14) 0.00264(15) 0.00331(17)
    O1 0.0241(5) 0.0443(6) 0.0512(7) -0.0008(5) 0.0076(5) 0.0058(5)
    O2 0.0226(5) 0.0599(8) 0.0520(8) -0.0028(5) 0.0049(5) -0.0046(6)
    O3 0.0721(9) 0.0642(9) 0.0686(10) -0.0235(8) 0.0197(8) -0.0319(9)
    O4 0.0511(8) 0.0733(9) 0.0628(10) 0.0023(7) 0.0212(7) -0.0041(8)
    C1 0.0243(7) 0.0376(8) 0.0349(8) -0.0013(6) 0.0013(6) 0.0010(7)
    C2 0.0309(7) 0.0336(8) 0.0338(8) 0.0009(6) -0.0053(6) 0.0038(7)
    C3 0.0444(9) 0.0395(9) 0.0545(11) 0.0069(8) -0.0028(9) -0.0016(8)
    C4 0.0753(14) 0.0295(8) 0.0763(15) 0.0073(10) -0.0113(13) -0.0023(9)
    C5 0.0727(14) 0.0372(10) 0.0766(16) -0.0154(10) -0.0069(12) 0.0133(10)
    C6 0.0526(10) 0.0496(10) 0.0549(12) -0.0129(9) 0.0043(10) 0.0149(9)
    C7 0.0380(8) 0.0343(8) 0.0355(9) -0.0040(7) -0.0001(7) 0.0050(7)
    C8 0.0307(7) 0.0333(8) 0.0320(8) -0.0040(6) 0.0008(6) 0.0027(6)
    C9 0.0440(8) 0.0400(8) 0.0525(11) 0.0002(7) 0.0113(9) -0.0016(8)
    C10 0.0632(12) 0.0354(9) 0.0670(14) 0.0054(8) 0.0124(10) -0.0033(9)
    C11 0.0618(11) 0.0381(9) 0.0537(11) -0.0095(9) 0.0003(10) 0.0091(8)
    C12 0.0411(9) 0.0485(10) 0.0520(12) -0.0127(8) 0.0048(8) 0.0100(9)
    C13 0.0319(8) 0.0401(9) 0.0504(11) -0.0016(7) 0.0052(7) 0.0049(8)
    C14 0.0337(7) 0.0370(8) 0.0340(8) -0.0019(7) -0.0047(7) 0.0027(7)
    C15 0.0442(9) 0.0607(11) 0.0438(10) -0.0113(9) 0.0031(8) -0.0067(9)
    C16 0.0590(12) 0.0719(14) 0.0416(11) -0.0029(10) 0.0068(9) -0.0070(10)
    C17 0.0732(13) 0.0576(11) 0.0465(11) -0.0026(11) -0.0087(11) -0.0119(9)
    C18 0.0615(13) 0.0644(13) 0.0670(15) -0.0209(11) -0.0051(11) -0.0163(11)
    C19 0.0440(10) 0.0567(11) 0.0536(12) -0.0134(8) 0.0012(8) -0.0056(9)
    N1 0.0501(9) 0.0478(8) 0.0359(8) -0.0031(7) 0.0117(7) 0.0011(6)
_geom_special_details
;
All e.s.d.'s (except the e.s.d. in the dihedral angle between two l.s. planes)
are estimated using the full covariance matrix. The cell e.s.d.'s are taken
into account individually in the estimation of e.s.d.'s in distances, angles
and torsion angles; correlations between e.s.d.'s in cell parameters are only
used when they are defined by crystal symmetry. An approximate (isotropic)
treatment of cell e.s.d.'s is used for estimating e.s.d.'s involving l.s.
planes.
;
loop_
    _geom_bond_atom_site_label_1
    _geom_bond_atom_site_label_2
    _geom_bond_site_symmetry_2
    _geom_bond_distance
    _geom_bond_publ_flag
    P1 O1 . 1.4961(11) no
    P1 C14 . 1.8091(17) no
    P1 C8 . 1.8093(15) no
    P1 C1 . 1.8550(16) no
    O2 C1 . 1.4140(18) no
    O2 H2A . 0.8200 no
    O3 N1 . 1.2180(19) no
    O4 N1 . 1.219(2) no
    C1 C2 . 1.516(2) no
    C1 H1A . 0.9800 no
    C2 C3 . 1.387(2) no
    C2 C7 . 1.402(2) no
    C3 C4 . 1.391(3) no
    C3 H3A . 0.9300 no
    C4 C5 . 1.365(3) no
    C4 H4A . 0.9300 no
    C5 C6 . 1.374(3) no
    C5 H5A . 0.9300 no
    C6 C7 . 1.384(2) no
    C6 H6A . 0.9300 no
    C7 N1 . 1.470(2) no
    C8 C9 . 1.388(2) no
    C8 C13 . 1.398(2) no
    C9 C10 . 1.383(2) no
    C9 H9A . 0.9300 no
    C10 C11 . 1.367(3) no
    C10 H10A . 0.9300 no
    C11 C12 . 1.382(3) no
    C11 H11A . 0.9300 no
    C12 C13 . 1.388(2) no
    C12 H12A . 0.9300 no
    C13 H13A . 0.9300 no
    C14 C19 . 1.384(2) no
    C14 C15 . 1.390(2) no
    C15 C16 . 1.377(3) no
    C15 H15A . 0.9300 no
    C16 C17 . 1.373(3) no
    C16 H16A . 0.9300 no
    C17 C18 . 1.370(3) no
    C17 H17A . 0.9300 no
    C18 C19 . 1.378(3) no
    C18 H18A . 0.9300 no
    C19 H19A . 0.9300 no
loop_
    _geom_angle_atom_site_label_1
    _geom_angle_atom_site_label_2
    _geom_angle_atom_site_label_3
    _geom_angle_site_symmetry_1
    _geom_angle_site_symmetry_3
    _geom_angle
    _geom_angle_publ_flag
    O1 P1 C14 . . 112.08(7) no
    O1 P1 C8 . . 109.96(7) no
    C14 P1 C8 . . 109.99(7) no
    O1 P1 C1 . . 111.99(7) no
    C14 P1 C1 . . 104.15(7) no
    C8 P1 C1 . . 108.49(7) no
    C1 O2 H2A . . 109.5 no
    O2 C1 C2 . . 110.46(13) no
    O2 C1 P1 . . 107.20(11) no
    C2 C1 P1 . . 107.24(10) no
    O2 C1 H1A . . 110.6 no
    C2 C1 H1A . . 110.6 no
    P1 C1 H1A . . 110.6 no
    C3 C2 C7 . . 116.01(15) no
    C3 C2 C1 . . 118.65(15) no
    C7 C2 C1 . . 124.84(14) no
    C2 C3 C4 . . 121.67(18) no
    C2 C3 H3A . . 119.2 no
    C4 C3 H3A . . 119.2 no
    C5 C4 C3 . . 120.57(18) no
    C5 C4 H4A . . 119.7 no
    C3 C4 H4A . . 119.7 no
    C4 C5 C6 . . 119.74(18) no
    C4 C5 H5A . . 120.1 no
    C6 C5 H5A . . 120.1 no
    C5 C6 C7 . . 119.51(18) no
    C5 C6 H6A . . 120.2 no
    C7 C6 H6A . . 120.2 no
    C6 C7 C2 . . 122.46(16) no
    C6 C7 N1 . . 115.23(15) no
    C2 C7 N1 . . 122.30(14) no
    C9 C8 C13 . . 118.62(15) no
    C9 C8 P1 . . 115.32(12) no
    C13 C8 P1 . . 126.04(13) no
    C10 C9 C8 . . 121.00(16) no
    C10 C9 H9A . . 119.5 no
    C8 C9 H9A . . 119.5 no
    C11 C10 C9 . . 120.14(18) no
    C11 C10 H10A . . 119.9 no
    C9 C10 H10A . . 119.9 no
    C10 C11 C12 . . 119.96(17) no
    C10 C11 H11A . . 120.0 no
    C12 C11 H11A . . 120.0 no
    C11 C12 C13 . . 120.53(17) no
    C11 C12 H12A . . 119.7 no
    C13 C12 H12A . . 119.7 no
    C12 C13 C8 . . 119.72(16) no
    C12 C13 H13A . . 120.1 no
    C8 C13 H13A . . 120.1 no
    C19 C14 C15 . . 118.46(16) no
    C19 C14 P1 . . 117.98(14) no
    C15 C14 P1 . . 123.54(12) no
    C16 C15 C14 . . 120.60(17) no
    C16 C15 H15A . . 119.7 no
    C14 C15 H15A . . 119.7 no
    C17 C16 C15 . . 120.1(2) no
    C17 C16 H16A . . 120.0 no
    C15 C16 H16A . . 120.0 no
    C18 C17 C16 . . 120.00(19) no
    C18 C17 H17A . . 120.0 no
    C16 C17 H17A . . 120.0 no
    C17 C18 C19 . . 120.23(19) no
    C17 C18 H18A . . 119.9 no
    C19 C18 H18A . . 119.9 no
    C18 C19 C14 . . 120.63(19) no
    C18 C19 H19A . . 119.7 no
    C14 C19 H19A . . 119.7 no
    O3 N1 O4 . . 122.76(16) no
    O3 N1 C7 . . 118.48(14) no
    O4 N1 C7 . . 118.75(16) no
loop_
    _geom_torsion_atom_site_label_1
    _geom_torsion_atom_site_label_2
    _geom_torsion_atom_site_label_3
    _geom_torsion_atom_site_label_4
    _geom_torsion_site_symmetry_1
    _geom_torsion_site_symmetry_2
    _geom_torsion_site_symmetry_3
    _geom_torsion_site_symmetry_4
    _geom_torsion
    _geom_torsion_publ_flag
    O1 P1 C1 O2 . . . . 167.18(10) no
    C14 P1 C1 O2 . . . . 45.86(12) no
    C8 P1 C1 O2 . . . . -71.28(12) no
    O1 P1 C1 C2 . . . . 48.55(13) no
    C14 P1 C1 C2 . . . . -72.77(12) no
    C8 P1 C1 C2 . . . . 170.09(11) no
    O2 C1 C2 C3 . . . . -14.0(2) no
    P1 C1 C2 C3 . . . . 102.53(15) no
    O2 C1 C2 C7 . . . . 174.47(14) no
    P1 C1 C2 C7 . . . . -69.03(19) no
    C7 C2 C3 C4 . . . . -0.7(3) no
    C1 C2 C3 C4 . . . . -172.97(17) no
    C2 C3 C4 C5 . . . . 1.8(3) no
    C3 C4 C5 C6 . . . . -0.9(3) no
    C4 C5 C6 C7 . . . . -1.0(3) no
    C5 C6 C7 C2 . . . . 2.2(3) no
    C5 C6 C7 N1 . . . . -176.57(18) no
    C3 C2 C7 C6 . . . . -1.3(3) no
    C1 C2 C7 C6 . . . . 170.47(17) no
    C3 C2 C7 N1 . . . . 177.34(16) no
    C1 C2 C7 N1 . . . . -10.9(3) no
    O1 P1 C8 C9 . . . . -1.93(16) no
    C14 P1 C8 C9 . . . . 121.97(14) no
    C1 P1 C8 C9 . . . . -124.70(14) no
    O1 P1 C8 C13 . . . . 179.93(14) no
    C14 P1 C8 C13 . . . . -56.18(17) no
    C1 P1 C8 C13 . . . . 57.15(17) no
    C13 C8 C9 C10 . . . . 0.6(3) no
    P1 C8 C9 C10 . . . . -177.73(17) no
    C8 C9 C10 C11 . . . . 1.1(3) no
    C9 C10 C11 C12 . . . . -1.4(3) no
    C10 C11 C12 C13 . . . . 0.0(3) no
    C11 C12 C13 C8 . . . . 1.7(3) no
    C9 C8 C13 C12 . . . . -1.9(3) no
    P1 C8 C13 C12 . . . . 176.16(14) no
    O1 P1 C14 C19 . . . . -21.10(16) no
    C8 P1 C14 C19 . . . . -143.75(14) no
    C1 P1 C14 C19 . . . . 100.16(15) no
    O1 P1 C14 C15 . . . . 160.53(15) no
    C8 P1 C14 C15 . . . . 37.87(17) no
    C1 P1 C14 C15 . . . . -78.22(16) no
    C19 C14 C15 C16 . . . . 0.2(3) no
    P1 C14 C15 C16 . . . . 178.53(16) no
    C14 C15 C16 C17 . . . . -0.7(3) no
    C15 C16 C17 C18 . . . . 0.5(4) no
    C16 C17 C18 C19 . . . . 0.1(4) no
    C17 C18 C19 C14 . . . . -0.7(3) no
    C15 C14 C19 C18 . . . . 0.5(3) no
    P1 C14 C19 C18 . . . . -177.97(17) no
    C6 C7 N1 O3 . . . . 150.69(18) no
    C2 C7 N1 O3 . . . . -28.0(2) no
    C6 C7 N1 O4 . . . . -28.1(2) no
    C2 C7 N1 O4 . . . . 153.19(17) no
loop_
    _geom_hbond_atom_site_label_D
    _geom_hbond_atom_site_label_H
    _geom_hbond_atom_site_label_A
    _geom_hbond_site_symmetry_A
    _geom_hbond_distance_DH
    _geom_hbond_distance_HA
    _geom_hbond_distance_DA
    _geom_hbond_angle_DHA
    O2 H2A O1 1_655 0.82 1.86 2.6483(16) 161.2
    C4 H4A O3 3_645 0.93 2.52 3.207(2) 131.4
    C19 H19A O2 1_455 0.93 2.50 3.404(2) 163.6
data_global
_journal_date_recd_electronic     2010-07-13
_journal_date_accepted     2010-08-09
_journal_name_full     'Acta Crystallographica, Section E'
_journal_year     2010
_journal_volume     66
_journal_issue      9
_journal_page_first     o2331
_journal_page_last     o2331
_journal_paper_category     QO
_journal_coeditor_code     PB2037
_publ_contact_author_name     'Guang-Quan Mei'
_publ_contact_author_address
;
Key Laboratory of Jiangxi University for Applied
Chemistry and Chemical Biology,
Yichun, 336000, People's Republic of China
;
_publ_contact_author_email     'yyhx2005@163.com'
_publ_contact_author_fax     '86-795-3201098'
_publ_contact_author_phone     '86-795-3201098'
_publ_section_title
;
(Diphenylphosphoryl)(2-nitrophenyl)methanol
;
loop_
    _publ_author_name
    _publ_author_address
    'Yuan, Xiao-Ling'
;
Key Laboratory of Jiangxi University for Applied Chemistry and Chemical Biology
Yichun 336000, People's Republic of China
;
    'Liu, Wan-Yun'
;
Key Laboratory of Jiangxi University for Applied Chemistry and Chemical Biology
Yichun 336000, People's Republic of China
;
    'Huo, Ping'
;
Key Laboratory of Jiangxi University for Applied Chemistry and Chemical Biology
Yichun 336000, People's Republic of China
;
    'Mei, Guang-Quan'
;
Key Laboratory of Jiangxi University for Applied Chemistry and Chemical Biology
Yichun 336000, People's Republic of China
;
