# Supplementary material for: (Diphenyl­phosphor­yl)(2-nitro­phen­yl)methanol
Source: Acta Crystallogr Sect E Struct Rep Online. 2010 Aug 18;66(Pt 9):o2331. doi: 10.1107/S160053681003196X (PMC3008110; doi:10.1107/S160053681003196X)
Supplement: Supplementary file 2 [file e-66-o2331-Isup2.hkl]

# 
# h,k,l, Fc-squared, Fo-squared, sigma(Fo-squared) and status flag 
# 
data_I
_shelx_title ' P in P2(1)2(1)2(1)' 
_shelx_refln_list_code          4 
_shelx_F_calc_maximum      152.59 
_exptl_crystal_F_000       736.00 
_reflns_d_resolution_high  0.8107 
 
loop_ 
 _symmetry_equiv_pos_as_xyz 
 'x, y, z' 
 '-x+1/2, -y, z+1/2' 
 '-x, y+1/2, -z+1/2' 
 'x+1/2, -y+1/2, -z' 
 
_cell_length_a     5.9179 
_cell_length_b    13.9175 
_cell_length_c    20.4047 
_cell_angle_alpha  90.000 
_cell_angle_beta   90.000 
_cell_angle_gamma  90.000 
 
_shelx_F_squared_multiplier     1.000 
 
loop_ 
 _refln_index_h 
 _refln_index_k 
 _refln_index_l 
 _refln_F_squared_calc 
 _refln_F_squared_meas 
 _refln_F_squared_sigma 
 _refln_observed_status 
   2   0   0     1082.69      999.03     11.95 o 
   4   0   0      689.00      644.90     16.08 o 
   6   0   0      112.31      102.68      3.95 o 
   1   1   0    14370.89    11853.32    156.21 o 
   2   1   0      913.47      860.25      7.34 o 
   3   1   0      268.53      281.74      3.77 o 
   4   1   0       88.99       91.88      2.56 o 
   5   1   0     2882.37     2840.33     29.57 o 
   6   1   0        0.50        1.65      1.22 o 
   7   1   0       45.67       46.82      3.51 o 
   1   2   0      738.76      747.68      6.83 o 
   2   2   0       73.80       86.70      1.64 o 
   3   2   0      715.62      680.18      5.72 o 
   4   2   0      196.30      156.72      2.97 o 
   5   2   0      229.86      221.76      3.82 o 
   6   2   0        0.05        3.26      1.26 o 
   7   2   0       21.44       20.70      2.95 o 
   1   3   0       23.98       26.56      1.77 o 
   2   3   0      130.17      102.91      1.73 o 
   3   3   0        1.81        1.06      0.61 o 
   4   3   0       94.70      103.20      1.97 o 
   5   3   0     1637.65     1606.30     19.63 o 
   6   3   0        0.28        0.98      1.32 o 
   7   3   0        9.60       10.94      2.73 o 
   0   4   0     5646.69     5392.96     83.27 o 
   1   4   0       38.39       45.61      1.72 o 
   2   4   0       45.57       44.83      1.97 o 
   3   4   0      691.97      676.97      7.52 o 
   4   4   0       28.99       32.70      1.54 o 
   5   4   0        0.10        0.82      1.16 o 
   6   4   0       35.31       30.55      1.88 o 
   7   4   0       72.55       81.58      4.08 o 
   1   5   0     1501.73     1456.47     13.71 o 
   2   5   0     1911.94     1837.31     16.70 o 
   3   5   0       40.81       39.90      1.30 o 
   4   5   0      366.69      377.35      4.11 o 
   5   5   0      213.62      206.21      4.77 o 
   6   5   0       23.86       23.36      3.16 o 
   0   6   0     1105.92     1186.61     18.32 o 
   1   6   0     1255.85     1265.95     11.88 o 
   2   6   0     1616.51     1805.59     17.54 o 
   3   6   0     1509.61     1534.73     14.93 o 
   4   6   0      112.76      106.11      1.90 o 
   5   6   0       50.99       44.20      1.06 o 
   6   6   0        1.98        1.38      1.83 o 
   1   7   0      127.24      126.62      3.19 o 
   2   7   0      787.74      774.32      8.93 o 
   3   7   0      155.98      130.08      3.03 o 
   4   7   0      231.02      226.73      3.37 o 
   5   7   0        7.65        6.64      1.05 o 
   6   7   0       47.28       49.22      3.20 o 
   0   8   0      494.62      460.32      8.86 o 
   1   8   0      106.78      108.91      2.42 o 
   2   8   0       22.56       17.61      2.18 o 
   3   8   0        0.09        0.93      1.20 o 
   4   8   0       90.06       84.96      2.49 o 
   5   8   0       67.94       61.19      2.03 o 
   6   8   0       34.07       37.05      3.09 o 
   1   9   0      257.28      237.84      4.08 o 
   2   9   0       97.73       99.12      3.48 o 
   3   9   0      652.71      545.64      6.83 o 
   4   9   0       51.76       57.30      1.61 o 
   5   9   0      459.91      454.44      5.62 o 
   6   9   0       20.64       10.75      3.25 o 
   0  10   0      573.95      553.41     16.84 o 
   1  10   0        0.31       -0.39      1.21 o 
   2  10   0      253.39      270.89      4.18 o 
   3  10   0        7.90        7.12      2.58 o 
   4  10   0      778.20      722.04     11.94 o 
   5  10   0        2.47        2.37      1.67 o 
   1  11   0      295.19      285.33      6.04 o 
   2  11   0       70.60       60.23      2.39 o 
   3  11   0      143.41      137.86      3.69 o 
   4  11   0        0.88        0.85      0.79 o 
   5  11   0      168.08      140.38      7.13 o 
   0  12   0       97.76      113.19      9.80 o 
   1  12   0       45.73       45.19      3.32 o 
   2  12   0      319.13      319.12      6.16 o 
   3  12   0       27.58       18.65      2.35 o 
   4  12   0       74.81       71.76      4.91 o 
   5  12   0        8.58        5.89      4.13 o 
   1  13   0       52.46       54.37      2.69 o 
   2  13   0        2.79        2.00      1.84 o 
   3  13   0      227.61      213.75      6.92 o 
   4  13   0       21.15       18.99      3.07 o 
   0  14   0       67.98       61.13     10.62 o 
   1  14   0       65.94       64.95      3.04 o 
   2  14   0        1.40        3.16      1.90 o 
   3  14   0      112.27      116.99      6.12 o 
   4  14   0        5.63       10.59      3.05 o 
   1  15   0       13.49        9.65      3.31 o 
   2  15   0      124.12      114.93      5.94 o 
   3  15   0       14.64       11.55      3.94 o 
   0  16   0        6.37        8.53      4.39 o 
   1  16   0      161.69      170.32      7.06 o 
   2  16   0        9.07       18.33      4.89 o 
   1  17   0        0.11        3.82      3.59 o 
   1   0   1     2797.64     2739.66     20.35 o 
   2   0   1      128.39      119.11      1.77 o 
   3   0   1        1.91        0.29      0.69 o 
   4   0   1        1.40        0.45      0.97 o 
   5   0   1       66.37       74.13      3.06 o 
   6   0   1      463.47      467.85      5.43 o 
   7   0   1       12.33        9.05      1.89 o 
  -7   1   1       73.09       73.00      8.74 o 
  -6   1   1       11.12       10.42      1.31 o 
  -5   1   1       68.79       72.56      3.05 o 
  -4   1   1       39.49       46.91      2.07 o 
  -3   1   1      209.69      244.31      2.96 o 
  -2   1   1      242.45      236.48      2.53 o 
  -1   1   1     6582.11     6032.00     51.63 o 
   1   1   1     6539.74     5975.03     56.22 o 
   2   1   1      231.89      230.27      2.67 o 
   3   1   1      204.93      238.91      2.94 o 
   4   1   1       41.15       50.01      2.29 o 
   5   1   1       70.27       73.36      1.94 o 
   6   1   1       11.22       13.31      1.57 o 
   7   1   1       73.90       67.35      2.96 o 
  -7   2   1       33.00       36.88      2.68 o 
  -6   2   1      402.39      404.59      5.19 o 
  -5   2   1      129.68      131.48      3.13 o 
  -4   2   1      634.98      626.88      6.43 o 
  -3   2   1      629.46      624.93      5.80 o 
  -2   2   1      157.82      148.80      1.87 o 
  -1   2   1      793.13      784.18      6.54 o 
   0   2   1      474.27      465.74      3.76 o 
   1   2   1      788.52      783.66      5.14 o 
   2   2   1      164.94      156.64      2.18 o 
   3   2   1      632.85      618.92      5.38 o 
   4   2   1      638.90      632.52      7.15 o 
   5   2   1      133.86      128.66      2.31 o 
   6   2   1      406.69      402.74      6.14 o 
   7   2   1       35.28       37.51      3.51 o 
  -7   3   1       35.38       41.39      2.93 o 
  -6   3   1       86.21       87.12      2.67 o 
  -5   3   1      424.76      425.36      6.69 o 
  -4   3   1      784.79      784.76      8.22 o 
  -3   3   1      172.39      178.73      2.02 o 
  -2   3   1     1009.30     1053.25      9.20 o 
  -1   3   1     4596.39     4558.60     43.68 o 
   0   3   1     3224.69     3213.41     27.54 o 
   1   3   1     4589.67     4574.48     43.25 o 
   2   3   1     1021.76     1077.77      8.51 o 
   3   3   1      174.49      180.25      2.32 o 
   4   3   1      783.07      781.54      7.49 o 
   5   3   1      420.77      414.81      4.07 o 
   6   3   1       86.62       92.92      3.07 o 
   7   3   1       34.64       41.99      3.75 o 
  -7   4   1       18.39       21.23      3.63 o 
  -6   4   1      134.85      135.04      4.25 o 
  -5   4   1      108.67      105.32      2.95 o 
  -4   4   1     1384.97     1356.41     13.22 o 
  -3   4   1      415.11      433.07      4.19 o 
  -2   4   1      698.28      716.64      7.04 o 
  -1   4   1     1358.78     1354.48     11.95 o 
   0   4   1      458.74      425.48      5.44 o 
   1   4   1     1344.23     1342.95     11.27 o 
   2   4   1      691.86      715.19      9.47 o 
   3   4   1      412.37      424.61      4.01 o 
   4   4   1     1397.63     1380.23     11.20 o 
   5   4   1      111.76      104.75      2.46 o 
   6   4   1      134.21      139.50      4.01 o 
   7   4   1       18.24       25.22      3.09 o 
  -6   5   1       67.33       67.92      3.16 o 
  -5   5   1      153.01      151.20      2.98 o 
  -4   5   1      698.54      682.36      6.18 o 
  -3   5   1      119.00      128.98      2.47 o 
  -2   5   1      758.25      854.85      8.46 o 
  -1   5   1     3472.30     3591.06     39.19 o 
   0   5   1        1.21        2.03      1.85 o 
   1   5   1     3445.37     3579.69     31.04 o 
   2   5   1      756.42      845.06      8.06 o 
   3   5   1      123.34      133.30      2.21 o 
   4   5   1      693.09      680.34      6.03 o 
   5   5   1      158.57      157.21      2.81 o 
   6   5   1       67.48       73.93      2.84 o 
  -6   6   1       17.16       16.89      3.11 o 
  -5   6   1       40.66       37.41      1.82 o 
  -4   6   1      660.47      658.68      7.84 o 
  -3   6   1       84.52       90.78      3.37 o 
  -2   6   1      294.89      315.53      4.20 o 
  -1   6   1     2337.17     2430.97     26.31 o 
   0   6   1     1194.94     1238.23     11.65 o 
   1   6   1     2348.01     2435.06     19.58 o 
   2   6   1      290.31      307.54      4.39 o 
   3   6   1       86.36       90.59      2.10 o 
   4   6   1      660.05      656.01      6.17 o 
   5   6   1       37.99       37.76      1.79 o 
   6   6   1       16.22       17.94      2.68 o 
  -6   7   1       32.60       31.26      2.77 o 
  -5   7   1       88.83       88.42      2.62 o 
  -4   7   1      190.59      201.05      3.16 o 
  -3   7   1       62.92       58.43      2.65 o 
  -2   7   1       42.50       39.24      1.89 o 
  -1   7   1     1582.31     1655.37     17.94 o 
   0   7   1      269.91      275.33      4.27 o 
   1   7   1     1570.76     1641.45     12.86 o 
   2   7   1       39.92       39.33      1.91 o 
   3   7   1       62.71       56.53      1.84 o 
   4   7   1      189.72      200.00      3.08 o 
   5   7   1       91.03       90.30      2.00 o 
   6   7   1       34.41       33.27      2.97 o 
  -6   8   1       19.66       28.35      3.24 o 
  -5   8   1       96.38       97.92      3.55 o 
  -4   8   1       74.73       72.34      2.17 o 
  -3   8   1       24.97       24.60      2.08 o 
  -2   8   1        6.24       13.38      2.17 o 
  -1   8   1       48.01       40.99      4.00 o 
   0   8   1       14.05       13.90      1.44 o 
   1   8   1       44.49       36.11      1.55 o 
   2   8   1        5.04       12.25      1.98 o 
   3   8   1       22.90       24.30      1.12 o 
   4   8   1       78.23       76.33      2.68 o 
   5   8   1       98.98      103.36      2.75 o 
   6   8   1       19.53       21.87      2.12 o 
  -6   9   1       26.00       17.70      6.51 o 
  -5   9   1       41.35       40.94      2.13 o 
  -4   9   1       61.79       69.40      2.17 o 
  -3   9   1       16.58       16.14      2.75 o 
  -2   9   1      161.77      159.76      4.12 o 
  -1   9   1      454.69      460.08      8.17 o 
   0   9   1        4.86       10.28      2.06 o 
   1   9   1      445.11      453.50      6.79 o 
   2   9   1      155.03      148.11      2.84 o 
   3   9   1       17.22       23.04      1.33 o 
   4   9   1       62.65       66.30      2.13 o 
   5   9   1       42.94       42.60      1.76 o 
   6   9   1       26.99       19.20      4.10 o 
  -5  10   1       53.98       44.96      2.02 o 
  -4  10   1       77.88       75.98      3.48 o 
  -3  10   1      318.23      309.59      5.69 o 
  -2  10   1      240.34      222.92      5.43 o 
  -1  10   1      176.06      169.13      4.18 o 
   0  10   1      117.73      102.04      3.77 o 
   1  10   1      180.32      174.36      4.72 o 
   2  10   1      238.62      226.02      4.45 o 
   3  10   1      321.81      315.71      7.29 o 
   4  10   1       79.02       73.08      3.33 o 
   5  10   1       52.57       50.00      2.38 o 
  -5  11   1       67.66       64.50      6.44 o 
  -4  11   1      182.12      171.66      6.08 o 
  -3  11   1      138.94      139.90      4.26 o 
  -2  11   1      345.63      338.46      6.05 o 
  -1  11   1      415.29      383.37      6.27 o 
   0  11   1      600.28      574.58      8.08 o 
   1  11   1      424.04      404.74      6.26 o 
   2  11   1      351.08      346.21      6.74 o 
   3  11   1      138.94      143.49      2.01 o 
   4  11   1      181.52      175.62      4.92 o 
   5  11   1       67.93       62.96      5.02 o 
  -5  12   1       76.05       70.54      5.97 o 
  -4  12   1       56.33       59.33      2.12 o 
  -3  12   1       77.13       74.90      3.39 o 
  -2  12   1       58.11       64.11      3.02 o 
  -1  12   1      292.74      272.13      4.66 o 
   0  12   1     2106.67     2119.00     37.94 o 
   1  12   1      289.06      279.35      5.57 o 
   2  12   1       57.44       55.90      2.72 o 
   3  12   1       77.10       72.18      3.83 o 
   4  12   1       56.56       61.90      4.57 o 
   5  12   1       75.21       80.19      6.01 o 
  -4  13   1       68.99       74.06      4.78 o 
  -3  13   1       93.03       88.34      4.30 o 
  -2  13   1       60.44       59.50      2.78 o 
  -1  13   1      213.81      208.34      5.12 o 
   0  13   1      127.20      127.86      5.22 o 
   1  13   1      213.26      209.36      5.29 o 
   2  13   1       60.94       61.76      2.90 o 
   3  13   1       94.95       93.00      4.32 o 
   4  13   1       70.59       80.69      4.66 o 
  -4  14   1       66.23       73.27      7.55 o 
  -3  14   1       31.19       44.38      4.18 o 
  -2  14   1       80.07       76.67      4.34 o 
  -1  14   1      110.23      113.62      3.78 o 
   0  14   1      176.50      173.84      6.30 o 
   1  14   1      112.62      113.90      3.82 o 
   2  14   1       79.97       74.35      2.96 o 
   3  14   1       31.19       37.33      3.90 o 
   4  14   1       65.76       76.00      4.67 o 
  -3  15   1        0.89       -1.87      3.38 o 
  -2  15   1       18.68       20.71      2.06 o 
  -1  15   1      160.57      170.50      6.02 o 
   0  15   1      271.23      265.65      5.59 o 
   1  15   1      159.73      160.47      4.17 o 
   2  15   1       18.87       16.67      4.61 o 
   3  15   1        1.11        3.57      2.66 o 
  -2  16   1        4.47        3.95      2.88 o 
  -1  16   1       78.45       79.11      4.22 o 
   0  16   1      213.24      231.03      6.00 o 
   1  16   1       79.91       76.23      4.78 o 
   2  16   1        4.69        3.50      2.64 o 
   0  17   1       87.99       92.58      4.50 o 
   1   0   2      304.26      319.75      2.30 o 
   2   0   2       14.46       21.14      1.04 o 
   3   0   2     5084.02     5462.71     46.28 o 
   4   0   2       21.94       27.17      1.36 o 
   5   0   2     1026.30     1036.35     16.15 o 
   6   0   2       27.60       33.67      1.85 o 
   7   0   2        0.04       -1.84      1.53 o 
  -7   1   2       16.48       22.74      3.94 o 
  -6   1   2       22.50       22.61      2.17 o 
  -5   1   2       11.43       12.34      1.56 o 
  -4   1   2      478.85      496.60      6.35 o 
  -3   1   2      501.39      527.01      4.62 o 
  -2   1   2      311.82      297.78      3.02 o 
  -1   1   2     1197.04     1175.99     10.77 o 
   1   1   2     1194.43     1180.95      7.58 o 
   2   1   2      310.80      296.31      2.44 o 
   3   1   2      499.47      522.42      4.74 o 
   4   1   2      489.32      499.33      6.09 o 
   5   1   2       11.83       12.60      1.48 o 
   6   1   2       21.29       18.88      1.15 o 
   7   1   2       16.40       18.00      2.51 o 
  -7   2   2       31.59       34.87      2.82 o 
  -6   2   2      120.59      119.14      3.08 o 
  -5   2   2      567.15      547.17      7.04 o 
  -4   2   2      179.58      196.50      3.27 o 
  -3   2   2      520.12      492.56      5.04 o 
  -2   2   2      604.72      562.70      5.41 o 
  -1   2   2      153.97      158.30      1.93 o 
   0   2   2      544.85      579.74      5.03 o 
   1   2   2      145.56      152.62      1.76 o 
   2   2   2      587.85      558.83      5.46 o 
   3   2   2      521.90      493.95      3.62 o 
   4   2   2      177.69      195.79      2.53 o 
   5   2   2      561.04      531.79      9.88 o 
   6   2   2      122.47      112.14      2.87 o 
   7   2   2       32.27       33.47      4.81 o 
  -7   3   2       62.72       68.31      3.43 o 
  -6   3   2      131.32      126.86      3.27 o 
  -5   3   2      111.24      110.97      3.12 o 
  -4   3   2     1283.96     1261.16     12.49 o 
  -3   3   2      144.87      153.29      3.11 o 
  -2   3   2      974.05     1024.97      8.54 o 
  -1   3   2     1317.13     1204.23     11.60 o 
   0   3   2     4828.71     4721.96     48.73 o 
   1   3   2     1296.56     1187.79     10.85 o 
   2   3   2      975.38     1026.93      9.18 o 
   3   3   2      136.47      142.48      2.62 o 
   4   3   2     1287.25     1259.83     14.64 o 
   5   3   2      107.94      112.48      3.15 o 
   6   3   2      131.00      121.13      3.90 o 
   7   3   2       60.84       65.74      3.46 o 
  -7   4   2        4.17        2.96      2.21 o 
  -6   4   2      139.14      133.66      4.93 o 
  -5   4   2      841.28      844.02     11.26 o 
  -4   4   2       96.15       91.03      2.93 o 
  -3   4   2      292.89      323.29      4.18 o 
  -2   4   2       88.79       71.45      1.84 o 
  -1   4   2      330.17      345.71      4.56 o 
   0   4   2     4862.99     4749.90     44.92 o 
   1   4   2      325.86      346.96      4.40 o 
   2   4   2       83.20       69.43      1.73 o 
   3   4   2      291.52      318.63      4.56 o 
   4   4   2       98.13       87.72      2.85 o 
   5   4   2      844.59      867.32      9.27 o 
   6   4   2      131.85      137.61      3.96 o 
   7   4   2        4.08        6.89      1.88 o 
  -6   5   2       10.77       11.77      1.65 o 
  -5   5   2      273.28      255.89      4.07 o 
  -4   5   2      197.21      206.10      3.58 o 
  -3   5   2      136.49      135.13      2.41 o 
  -2   5   2      102.62      107.20      2.49 o 
  -1   5   2      488.35      568.22      6.20 o 
   0   5   2       35.52       42.42      1.57 o 
   1   5   2      496.12      577.59      5.61 o 
   2   5   2      102.81      107.00      1.88 o 
   3   5   2      132.52      129.30      2.54 o 
   4   5   2      197.01      205.58      3.53 o 
   5   5   2      266.49      255.55      5.24 o 
   6   5   2       10.58       12.35      2.11 o 
  -6   6   2      101.86      113.96      4.43 o 
  -5   6   2      181.18      175.34      3.23 o 
  -4   6   2      112.45      111.11      3.17 o 
  -3   6   2      121.46      123.81      3.05 o 
  -2   6   2      320.26      317.31      5.00 o 
  -1   6   2     2826.76     2977.32     32.13 o 
   0   6   2        6.15       11.20      1.53 o 
   1   6   2     2832.96     2976.36     26.19 o 
   2   6   2      337.95      334.96      4.26 o 
   3   6   2      120.25      126.56      2.41 o 
   4   6   2      111.48      107.32      3.00 o 
   5   6   2      181.85      183.08      3.42 o 
   6   6   2      100.06      113.99      4.36 o 
  -6   7   2       44.98       53.74      3.35 o 
  -5   7   2       40.58       36.73      1.86 o 
  -4   7   2      626.31      606.13      9.02 o 
  -3   7   2      246.56      250.64      3.81 o 
  -2   7   2      630.34      723.25      8.71 o 
  -1   7   2       33.66       35.75      1.95 o 
   0   7   2     1601.23     1628.13     17.79 o 
   1   7   2       34.71       35.64      1.49 o 
   2   7   2      632.70      721.68      5.82 o 
   3   7   2      237.07      241.23      3.89 o 
   4   7   2      622.15      594.74      6.88 o 
   5   7   2       40.47       39.48      1.85 o 
   6   7   2       45.17       47.85      3.45 o 
  -6   8   2        6.20        2.93      2.26 o 
  -5   8   2      186.68      185.48      4.03 o 
  -4   8   2      113.76      103.06      3.63 o 
  -3   8   2      770.63      735.42     10.21 o 
  -2   8   2       86.39       84.76      6.21 o 
  -1   8   2      749.94      763.52      9.92 o 
   0   8   2        2.98        1.61      1.31 o 
   1   8   2      766.32      787.20      7.63 o 
   2   8   2       87.93       90.11      2.38 o 
   3   8   2      764.78      728.04      7.43 o 
   4   8   2      113.23       98.69      3.17 o 
   5   8   2      185.64      183.02      3.27 o 
   6   8   2        7.00        5.18      2.96 o 
  -6   9   2       64.88       62.55      3.13 o 
  -5   9   2       74.90       67.34      2.52 o 
  -4   9   2      115.56      109.99      2.89 o 
  -3   9   2       17.16       15.12      3.06 o 
  -2   9   2      266.28      272.55      5.75 o 
  -1   9   2      158.65      146.19      4.01 o 
   0   9   2     1581.30     1429.62     14.43 o 
   1   9   2      160.81      150.81      3.10 o 
   2   9   2      267.85      271.42      3.79 o 
   3   9   2       16.55       18.24      2.37 o 
   4   9   2      113.30      106.61      2.70 o 
   5   9   2       75.64       68.91      2.53 o 
   6   9   2       65.33       74.95      4.36 o 
  -5  10   2      295.57      292.89      6.78 o 
  -4  10   2       36.30       38.45      2.29 o 
  -3  10   2      318.86      293.71      5.76 o 
  -2  10   2      134.77      133.89      5.20 o 
  -1  10   2      405.69      392.70      6.41 o 
   0  10   2      349.00      335.73      5.27 o 
   1  10   2      413.78      404.73      5.76 o 
   2  10   2      134.49      140.18      2.70 o 
   3  10   2      315.52      287.72      6.32 o 
   4  10   2       36.37       39.25      2.91 o 
   5  10   2      293.95      297.32      6.48 o 
  -5  11   2        1.34        1.51      1.46 o 
  -4  11   2      280.96      272.20      4.72 o 
  -3  11   2        4.78        4.19      1.91 o 
  -2  11   2       95.77       93.19      4.70 o 
  -1  11   2     1016.68      963.96     11.03 o 
   0  11   2        2.79        4.45      1.92 o 
   1  11   2     1019.76      987.26     12.99 o 
   2  11   2       96.62       94.10      2.37 o 
   3  11   2        4.52        4.63      2.14 o 
   4  11   2      275.10      260.32      6.07 o 
   5  11   2        1.40        0.15      2.65 o 
  -5  12   2       98.13       84.14      7.52 o 
  -4  12   2       48.75       52.02      2.14 o 
  -3  12   2      160.89      152.73      4.50 o 
  -2  12   2      266.84      262.03      4.36 o 
  -1  12   2       14.97       12.26      2.25 o 
   0  12   2       61.35       57.31      3.75 o 
   1  12   2       16.20       14.90      2.27 o 
   2  12   2      265.19      269.48      4.42 o 
   3  12   2      157.37      148.94      5.54 o 
   4  12   2       48.47       54.39      3.38 o 
   5  12   2       97.11       84.98      5.79 o 
  -4  13   2       41.08       33.96      3.02 o 
  -3  13   2       35.31       36.94      3.56 o 
  -2  13   2       27.03       23.20      2.47 o 
  -1  13   2      378.17      373.34      5.96 o 
   0  13   2      591.17      576.57     14.15 o 
   1  13   2      370.63      379.38      9.23 o 
   2  13   2       27.20       24.64      3.19 o 
   3  13   2       34.89       37.11      4.41 o 
   4  13   2       39.44       35.35      4.36 o 
  -4  14   2        9.08        7.57      4.04 o 
  -3  14   2       49.56       39.67      2.04 o 
  -2  14   2       92.28       89.06      2.95 o 
  -1  14   2       35.72       36.13      2.77 o 
   0  14   2      139.17      152.92      4.65 o 
   1  14   2       36.25       40.08      3.19 o 
   2  14   2       90.37       87.91      4.83 o 
   3  14   2       49.73       49.87      4.38 o 
   4  14   2        8.83        4.55      3.04 o 
  -3  15   2      118.54      130.44      9.57 o 
  -2  15   2        2.75        1.87      1.69 o 
  -1  15   2       65.73       62.88      3.87 o 
   0  15   2        0.10       -2.83      2.18 o 
   1  15   2       65.26       63.30      7.41 o 
   2  15   2        2.76        0.69      2.31 o 
   3  15   2      118.68      126.60      8.04 o 
  -2  16   2       45.46       49.50      4.19 o 
  -1  16   2       41.75       45.34      3.88 o 
   0  16   2        0.47        0.42      2.15 o 
   1  16   2       40.85       45.00      4.34 o 
   2  16   2       43.77       40.16      5.41 o 
   0  17   2      110.60      122.65      5.87 o 
   1   0   3     5917.03     5509.39     58.92 o 
   2   0   3     1531.05     1500.91     12.87 o 
   3   0   3     1164.99     1267.45     10.18 o 
   4   0   3       12.99        7.21      1.28 o 
   5   0   3       18.76       20.02      1.41 o 
   6   0   3        5.96        7.36      1.29 o 
   7   0   3      205.86      223.11      5.21 o 
  -7   1   3        5.13        7.01      1.63 o 
  -6   1   3      316.40      326.90      9.36 o 
  -5   1   3       88.06       90.89      2.53 o 
  -4   1   3      276.81      262.37      4.90 o 
  -3   1   3      685.50      764.60      6.82 o 
  -2   1   3      815.01      784.75      7.73 o 
  -1   1   3     2356.00     2238.12     20.90 o 
   0   1   3      187.42      202.64      2.33 o 
   1   1   3     2339.06     2235.57     20.82 o 
   2   1   3      818.97      791.09      5.17 o 
   3   1   3      701.54      785.05      5.98 o 
   4   1   3      274.72      266.69      2.98 o 
   5   1   3       85.07       89.73      2.37 o 
   6   1   3      319.15      318.15      4.23 o 
   7   1   3        5.63        5.49      2.61 o 
  -7   2   3       84.67       82.98      9.72 o 
  -6   2   3       45.67       44.44      2.13 o 
  -5   2   3      461.24      464.11      7.41 o 
  -4   2   3       63.16       59.36      1.77 o 
  -3   2   3        6.00       10.71      1.32 o 
  -2   2   3      415.50      514.16      5.56 o 
  -1   2   3     3485.24     3484.44     30.94 o 
   0   2   3     4566.53     4623.96     48.32 o 
   1   2   3     3522.89     3544.41     32.12 o 
   2   2   3      423.04      519.77      4.76 o 
   3   2   3        7.46       11.40      1.28 o 
   4   2   3       59.70       57.00      1.00 o 
   5   2   3      463.30      450.16      8.29 o 
   6   2   3       43.46       40.84      4.44 o 
   7   2   3       84.52       91.99      4.48 o 
  -7   3   3       72.56       72.80      3.36 o 
  -6   3   3      179.01      180.83      3.82 o 
  -5   3   3      109.31      115.53      3.55 o 
  -4   3   3      897.66      842.32      9.14 o 
  -3   3   3       60.77       68.48      2.11 o 
  -2   3   3     1101.36     1082.54     17.66 o 
  -1   3   3      251.30      248.35      4.13 o 
   0   3   3     5776.04     5740.79     63.07 o 
   1   3   3      240.93      245.65      3.59 o 
   2   3   3     1094.42     1123.92      9.23 o 
   3   3   3       57.51       66.81      2.33 o 
   4   3   3      902.40      838.50     14.35 o 
   5   3   3      115.06      120.38      4.05 o 
   6   3   3      182.40      181.77      4.22 o 
   7   3   3       74.83       77.40      3.07 o 
  -7   4   3      104.48      116.17      3.57 o 
  -6   4   3       97.79       91.20      2.85 o 
  -5   4   3      221.38      222.56      4.39 o 
  -4   4   3      436.02      422.25      6.65 o 
  -3   4   3      267.59      313.06      6.50 o 
  -2   4   3      206.31      219.60      2.33 o 
  -1   4   3     1815.43     1702.60     40.81 o 
   0   4   3      336.41      286.30      3.54 o 
   1   4   3     1804.83     1756.39     16.70 o 
   2   4   3      208.12      220.95      2.59 o 
   3   4   3      273.88      322.04      4.69 o 
   4   4   3      431.14      421.93      5.50 o 
   5   4   3      223.33      224.29      4.91 o 
   6   4   3      100.51       98.95      3.30 o 
   7   4   3      104.30      111.45      4.14 o 
  -6   5   3      165.88      167.68      3.56 o 
  -5   5   3      429.92      432.29      5.97 o 
  -4   5   3      886.63      845.05     12.61 o 
  -3   5   3      344.27      353.48      5.92 o 
  -2   5   3      709.88      730.01      7.83 o 
  -1   5   3      496.19      502.38      5.63 o 
   0   5   3      226.63      229.56      3.03 o 
   1   5   3      506.77      507.09      6.44 o 
   2   5   3      709.46      733.27      8.08 o 
   3   5   3      352.95      367.08      5.04 o 
   4   5   3      884.90      824.28     10.17 o 
   5   5   3      426.62      447.42      6.12 o 
   6   5   3      164.38      165.35      3.52 o 
  -6   6   3       88.22       87.81      2.78 o 
  -5   6   3      134.47      133.45      3.00 o 
  -4   6   3      650.70      649.11      9.67 o 
  -3   6   3      212.40      197.66      4.22 o 
  -2   6   3      815.63      839.61      9.74 o 
  -1   6   3     3821.37     4164.08     46.32 o 
   0   6   3        6.98        1.83      0.90 o 
   1   6   3     3785.63     4086.66     37.06 o 
   2   6   3      808.57      830.77     11.77 o 
   3   6   3      213.26      205.47      3.16 o 
   4   6   3      645.89      651.24      8.86 o 
   5   6   3      135.63      139.06      3.27 o 
   6   6   3       89.47       89.39      4.41 o 
  -6   7   3       45.01       48.00      3.01 o 
  -5   7   3       55.26       62.73      2.75 o 
  -4   7   3      523.31      514.19     12.66 o 
  -3   7   3      254.12      240.20      5.13 o 
  -2   7   3      340.28      338.30      5.55 o 
  -1   7   3       51.08       57.24      2.47 o 
   0   7   3      295.51      324.21      4.20 o 
   1   7   3       54.17       58.95      2.26 o 
   2   7   3      349.12      344.58      4.68 o 
   3   7   3      250.23      234.25      4.56 o 
   4   7   3      530.46      500.96      6.21 o 
   5   7   3       55.79       60.68      2.29 o 
   6   7   3       45.34       46.27      2.55 o 
  -6   8   3       64.61       73.47      7.19 o 
  -5   8   3       26.63       26.23      2.37 o 
  -4   8   3       20.90       24.65      1.93 o 
  -3   8   3       44.49       49.21      2.36 o 
  -2   8   3       23.47       25.23      2.57 o 
  -1   8   3      243.40      267.00      4.38 o 
   0   8   3      144.61      135.55      4.96 o 
   1   8   3      239.05      261.71      3.47 o 
   2   8   3       25.10       26.66      2.73 o 
   3   8   3       43.79       46.03      3.29 o 
   4   8   3       19.12       19.96      0.92 o 
   5   8   3       28.26       25.85      1.85 o 
   6   8   3       67.32       67.88      5.00 o 
  -6   9   3       44.34       46.65      5.66 o 
  -5   9   3       17.15       23.44      2.47 o 
  -4   9   3       30.67       23.36      1.39 o 
  -3   9   3      102.78      105.21      3.26 o 
  -2   9   3      233.45      231.08      5.69 o 
  -1   9   3      218.94      225.50      5.16 o 
   0   9   3      179.81      194.24      3.87 o 
   1   9   3      225.25      238.29      3.52 o 
   2   9   3      240.68      225.51      4.97 o 
   3   9   3      107.28      104.05      4.03 o 
   4   9   3       31.73       24.79      2.53 o 
   5   9   3       17.75       23.55      2.29 o 
   6   9   3       41.91       48.48      4.07 o 
  -5  10   3       57.29       54.39      3.10 o 
  -4  10   3       10.28       10.47      1.39 o 
  -3  10   3       21.78       23.31      3.07 o 
  -2  10   3       93.07       86.79      3.99 o 
  -1  10   3      275.52      257.53      5.63 o 
   0  10   3      277.95      258.03      5.92 o 
   1  10   3      272.03      253.08      4.70 o 
   2  10   3       92.12       86.83      3.75 o 
   3  10   3       21.89       22.57      2.63 o 
   4  10   3        9.97       10.01      2.37 o 
   5  10   3       56.66       57.26      2.90 o 
  -5  11   3       42.81       41.72      2.58 o 
  -4  11   3       11.66       12.75      1.78 o 
  -3  11   3      144.16      129.77      4.57 o 
  -2  11   3      116.57      121.26      4.50 o 
  -1  11   3       48.19       47.09      3.28 o 
   0  11   3      679.31      638.64      8.43 o 
   1  11   3       46.29       47.28      2.07 o 
   2  11   3      116.33      115.66      4.27 o 
   3  11   3      146.61      134.68      5.26 o 
   4  11   3       11.52       14.80      3.57 o 
   5  11   3       42.47       44.38      3.89 o 
  -5  12   3       66.03       77.73      5.77 o 
  -4  12   3       87.18       80.19      3.09 o 
  -3  12   3      110.86      102.78      3.90 o 
  -2  12   3       32.88       29.31      2.98 o 
  -1  12   3      190.69      197.38      4.05 o 
   0  12   3      266.71      273.40      5.29 o 
   1  12   3      195.68      203.12      7.36 o 
   2  12   3       35.08       30.90      3.88 o 
   3  12   3      108.88      108.00      5.10 o 
   4  12   3       88.45       84.17      4.04 o 
   5  12   3       66.25       70.85      5.32 o 
  -4  13   3       86.90       80.28      4.23 o 
  -3  13   3       19.44       19.54      2.40 o 
  -2  13   3       40.01       39.84      2.44 o 
  -1  13   3       78.17       76.10      3.64 o 
   0  13   3       19.25       18.99      2.74 o 
   1  13   3       80.85       85.82      3.46 o 
   2  13   3       39.56       39.20      4.19 o 
   3  13   3       20.61       19.29      3.29 o 
   4  13   3       86.99       98.88      9.35 o 
  -4  14   3      192.15      186.96      6.48 o 
  -3  14   3       45.11       38.31      2.70 o 
  -2  14   3       62.51       54.30      3.29 o 
  -1  14   3       43.69       36.54      2.75 o 
   0  14   3      270.40      255.18      6.51 o 
   1  14   3       41.84       39.50      2.88 o 
   2  14   3       61.95       61.37      4.35 o 
   3  14   3       45.87       48.59      4.19 o 
   4  14   3      193.58      204.97     13.38 o 
  -3  15   3       62.73       57.35      4.78 o 
  -2  15   3        7.94        9.84      1.90 o 
  -1  15   3      105.31      100.91      4.63 o 
   0  15   3       13.97       14.24      2.43 o 
   1  15   3      105.05       92.68      2.98 o 
   2  15   3        8.03       11.21      3.71 o 
   3  15   3       62.68       65.03      4.85 o 
  -2  16   3        0.82        1.97      1.73 o 
  -1  16   3        4.93        2.05      2.38 o 
   0  16   3       72.13       82.30      5.24 o 
   1  16   3        4.97        4.49      3.21 o 
   2  16   3        0.78        2.68      2.88 o 
   0  17   3       10.57        7.40      2.10 o 
   0   0   4      442.05      451.02      9.80 o 
   1   0   4      604.16      609.10      6.81 o 
   2   0   4        1.26        7.87      0.92 o 
   3   0   4       64.97       62.16      1.83 o 
   4   0   4      668.76      715.69      7.51 o 
   5   0   4        0.27       -0.10      0.90 o 
   6   0   4       17.01       18.67      2.32 o 
   7   0   4        7.41        6.86      3.89 o 
  -7   1   4        6.47        7.49      2.51 o 
  -6   1   4      178.87      176.21      4.03 o 
  -5   1   4      449.96      411.38      5.70 o 
  -4   1   4      107.96      126.10      3.06 o 
  -3   1   4     2817.31     3026.06     26.64 o 
  -2   1   4      557.58      585.36      6.01 o 
  -1   1   4     8413.20     8003.65     98.03 o 
   0   1   4      123.60      109.77      2.25 o 
   1   1   4     8493.72     8232.18     96.34 o 
   2   1   4      565.88      585.60      5.68 o 
   3   1   4     2813.77     3041.09     23.99 o 
   4   1   4      107.68      127.00      2.05 o 
   5   1   4      448.28      412.83      5.67 o 
   6   1   4      181.67      168.28      4.04 o 
   7   1   4        5.88        5.22      2.96 o 
  -7   2   4       29.49       23.72     11.96 o 
  -6   2   4       26.30       27.44      2.39 o 
  -5   2   4        0.42       -0.50      1.18 o 
  -4   2   4      539.85      538.35      5.73 o 
  -3   2   4      348.12      403.42      4.67 o 
  -2   2   4     1687.44     1782.66     17.79 o 
  -1   2   4     9972.09     9500.49    116.19 o 
   0   2   4      269.38      259.76      4.37 o 
   1   2   4    10023.87     9617.61    104.77 o 
   2   2   4     1690.68     1808.66     16.56 o 
   3   2   4      355.17      406.18      5.32 o 
   4   2   4      536.74      536.14      6.75 o 
   5   2   4        0.48        1.33      1.52 o 
   6   2   4       27.02       31.30      3.66 o 
   7   2   4       29.73       29.85      2.63 o 
  -7   3   4       11.36        4.23      2.57 o 
  -6   3   4      134.93      136.30      3.87 o 
  -5   3   4       90.56       92.56      3.01 o 
  -4   3   4       79.16       81.35      2.62 o 
  -3   3   4     1174.40     1099.47     37.57 o 
  -2   3   4       71.17       63.36      1.82 o 
  -1   3   4     2640.73     2691.43     27.91 o 
   0   3   4     4125.64     4287.89     41.48 o 
   1   3   4     2664.11     2700.92     28.33 o 
   2   3   4       65.34       62.39      2.20 o 
   3   3   4     1171.43     1162.86     11.46 o 
   4   3   4       77.64       85.54      2.67 o 
   5   3   4       89.32       89.68      3.01 o 
   6   3   4      137.67      129.70      4.92 o 
   7   3   4       11.86       12.50      2.50 o 
  -7   4   4       63.98       64.99      5.88 o 
  -6   4   4       20.65       22.23      2.05 o 
  -5   4   4      358.16      371.72      6.91 o 
  -4   4   4      348.96      343.48      5.90 o 
  -3   4   4      183.13      201.54      4.38 o 
  -2   4   4     1753.86     1836.63     19.39 o 
  -1   4   4     1632.89     1565.97     16.22 o 
   0   4   4        8.50       11.55      1.66 o 
   1   4   4     1656.32     1606.49     17.81 o 
   2   4   4     1752.15     1835.48     18.39 o 
   3   4   4      173.16      197.46      3.15 o 
   4   4   4      343.41      342.88      5.94 o 
   5   4   4      359.77      369.75      6.46 o 
   6   4   4       20.80       22.11      2.25 o 
   7   4   4       64.03       72.39      4.28 o 
  -6   5   4      278.43      272.32      5.17 o 
  -5   5   4      137.92      139.70      4.84 o 
  -4   5   4      217.27      206.29      5.20 o 
  -3   5   4       82.20       93.66      3.51 o 
  -2   5   4      436.32      402.70      5.89 o 
  -1   5   4       32.01       26.54      1.81 o 
   0   5   4     2630.66     2719.77     28.72 o 
   1   5   4       31.75       25.88      2.21 o 
   2   5   4      432.03      403.09      5.20 o 
   3   5   4       81.43       92.83      3.81 o 
   4   5   4      214.59      217.24      4.52 o 
   5   5   4      138.03      137.59      3.55 o 
   6   5   4      282.13      282.01      5.96 o 
  -6   6   4       40.62       39.02      2.12 o 
  -5   6   4       16.58       16.99      1.95 o 
  -4   6   4      627.01      613.93     13.51 o 
  -3   6   4      412.64      391.52      6.41 o 
  -2   6   4      151.16      163.47      2.58 o 
  -1   6   4      187.92      179.59      2.98 o 
   0   6   4      203.56      161.59      2.57 o 
   1   6   4      193.61      184.41      3.97 o 
   2   6   4      151.94      166.72      3.63 o 
   3   6   4      404.19      385.36      8.42 o 
   4   6   4      629.63      576.71     14.97 o 
   5   6   4       16.76       17.70      1.90 o 
   6   6   4       40.74       39.84      3.04 o 
  -6   7   4       70.50       73.83      3.27 o 
  -5   7   4      382.08      395.45     10.86 o 
  -4   7   4      145.14      150.28      5.49 o 
  -3   7   4      105.13       91.89      2.08 o 
  -2   7   4      183.93      167.72      3.74 o 
  -1   7   4      971.26     1023.44     12.12 o 
   0   7   4        3.21        8.64      1.22 o 
   1   7   4      964.13     1011.35     10.96 o 
   2   7   4      173.61      164.03      4.65 o 
   3   7   4      105.61       98.67      3.79 o 
   4   7   4      146.75      148.85      4.75 o 
   5   7   4      387.63      387.25      6.64 o 
   6   7   4       71.23       72.67      3.61 o 
  -6   8   4       34.67       33.99      3.18 o 
  -5   8   4       18.57       20.58      2.43 o 
  -4   8   4      136.03      135.67      5.21 o 
  -3   8   4        8.66        8.44      1.30 o 
  -2   8   4       25.25       21.10      2.62 o 
  -1   8   4       28.91       28.17      2.07 o 
   0   8   4     2095.69     2105.62     21.22 o 
   1   8   4       26.96       30.47      2.06 o 
   2   8   4       24.80       25.65      2.18 o 
   3   8   4        9.11       10.58      2.55 o 
   4   8   4      142.22      142.90      3.98 o 
   5   8   4       19.51       17.54      2.78 o 
   6   8   4       33.90       33.32      4.59 o 
  -6   9   4       48.88       37.63     24.09 o 
  -5   9   4      236.21      232.92      7.78 o 
  -4   9   4       94.13       93.00      5.18 o 
  -3   9   4      195.52      178.88      3.70 o 
  -2   9   4      138.90      142.68      4.05 o 
  -1   9   4      161.14      160.79      3.81 o 
   0   9   4       21.25       22.92      2.00 o 
   1   9   4      162.96      162.39      2.82 o 
   2   9   4      138.86      139.37      3.82 o 
   3   9   4      195.98      192.54      6.17 o 
   4   9   4       94.03      100.70      5.55 o 
   5   9   4      232.06      230.78      6.64 o 
   6   9   4       49.86       46.86      4.71 o 
  -5  10   4       90.13       88.44      5.80 o 
  -4  10   4      290.92      288.45      4.02 o 
  -3  10   4       66.40       66.89      2.40 o 
  -2  10   4       19.31       25.48      2.49 o 
  -1  10   4       20.95       21.04      2.62 o 
   0  10   4     2521.72     2433.54     26.14 o 
   1  10   4       21.20       25.37      1.66 o 
   2  10   4       19.76       21.53      2.76 o 
   3  10   4       66.61       69.74      3.65 o 
   4  10   4      293.67      296.59      6.72 o 
   5  10   4       90.52       83.79      4.16 o 
  -5  11   4      215.81      210.66      4.56 o 
  -4  11   4        4.26        7.12      2.30 o 
  -3  11   4      224.94      213.35      6.61 o 
  -2  11   4      180.05      155.06      4.17 o 
  -1  11   4      474.54      485.00      8.48 o 
   0  11   4       14.51       15.94      2.38 o 
   1  11   4      474.17      483.76      6.71 o 
   2  11   4      177.10      151.28      4.91 o 
   3  11   4      221.92      228.38      5.19 o 
   4  11   4        4.25        4.33      2.29 o 
   5  11   4      217.63      204.27      5.80 o 
  -5  12   4        2.82        2.35      1.79 o 
  -4  12   4       48.33       45.90      4.46 o 
  -3  12   4       86.40       81.62      4.58 o 
  -2  12   4       68.13       70.81      4.51 o 
  -1  12   4       53.54       46.43      3.17 o 
   0  12   4       69.52       74.39      3.21 o 
   1  12   4       51.58       41.68      2.28 o 
   2  12   4       68.50       64.77      3.76 o 
   3  12   4       88.14       83.64      4.16 o 
   4  12   4       47.11       48.24      4.51 o 
   5  12   4        3.04       -0.33      2.50 o 
  -4  13   4       20.22       17.47      4.22 o 
  -3  13   4      106.54       88.27      3.54 o 
  -2  13   4       35.30       23.54      2.87 o 
  -1  13   4       49.40       53.90      3.18 o 
   0  13   4        0.86        0.56      1.56 o 
   1  13   4       48.14       53.09      2.46 o 
   2  13   4       38.26       36.74      4.28 o 
   3  13   4      105.15       99.39      4.73 o 
   4  13   4       19.90       18.37      3.11 o 
  -4  14   4       24.12       25.10      3.76 o 
  -3  14   4       84.03       80.43      3.16 o 
  -2  14   4       39.71       36.84      2.15 o 
  -1  14   4       92.28       92.99      3.67 o 
   0  14   4       23.40       26.56      2.19 o 
   1  14   4       96.32       95.61      3.28 o 
   2  14   4       39.72       46.29      6.14 o 
   3  14   4       84.63       96.58      7.43 o 
   4  14   4       24.80       23.69      4.15 o 
  -3  15   4        2.55        2.26      2.08 o 
  -2  15   4      127.10      116.39      3.67 o 
  -1  15   4       23.81       24.63      2.16 o 
   0  15   4       86.68       91.56      5.28 o 
   1  15   4       24.01       20.13      3.95 o 
   2  15   4      126.21      129.52      9.14 o 
   3  15   4        2.55        1.56      2.80 o 
  -2  16   4       19.00       18.55      2.01 o 
  -1  16   4      105.89      106.11      3.62 o 
   0  16   4       60.03       54.74      3.66 o 
   1  16   4      105.99      116.25      7.06 o 
   2  16   4       19.12       21.32      4.54 o 
   1   0   5     6235.50     5825.80     65.59 o 
   2   0   5     3198.74     3342.11     31.35 o 
   3   0   5       25.67       17.51      1.26 o 
   4   0   5        4.99        3.84      0.96 o 
   5   0   5        8.06        7.53      0.94 o 
   6   0   5        1.55        1.27      1.07 o 
   7   0   5       22.55       19.96      5.03 o 
  -7   1   5      145.49      157.88      8.22 o 
  -6   1   5       45.41       45.20      1.92 o 
  -5   1   5        4.84        5.34      1.40 o 
  -4   1   5      309.49      297.62      4.06 o 
  -3   1   5     2028.41     2164.22     21.09 o 
  -2   1   5       52.23       44.62      1.36 o 
  -1   1   5     8677.61     8527.19    103.39 o 
   0   1   5    23282.69    19413.25    278.33 o 
   1   1   5     8737.55     8680.13    105.61 o 
   2   1   5       46.81       42.66      1.36 o 
   3   1   5     2036.25     2191.54     18.68 o 
   4   1   5      305.71      298.25      3.13 o 
   5   1   5        5.68        5.98      0.77 o 
   6   1   5       43.41       36.64      4.61 o 
   7   1   5      144.45      149.99      7.96 o 
  -7   2   5        2.96        0.13      4.59 o 
  -6   2   5        5.38        5.79      1.50 o 
  -5   2   5        7.70        6.03      1.36 o 
  -4   2   5      619.47      605.70     10.03 o 
  -3   2   5      113.08      138.96      2.85 o 
  -2   2   5     1321.49     1403.72     12.92 o 
  -1   2   5     1171.86     1249.30     13.25 o 
   0   2   5      819.18      855.95     10.00 o 
   1   2   5     1150.12     1231.75     12.90 o 
   2   2   5     1330.09     1420.91     11.52 o 
   3   2   5      118.52      144.98      3.67 o 
   4   2   5      611.86      586.59      7.75 o 
   5   2   5        6.70        8.92      1.71 o 
   6   2   5        5.29        5.92      1.84 o 
   7   2   5        3.30        0.69      2.69 o 
  -6   3   5       18.18       21.35      2.12 o 
  -5   3   5      287.78      278.87      5.55 o 
  -4   3   5      210.50      200.09      6.38 o 
  -3   3   5      605.41      614.94      7.62 o 
  -2   3   5       71.17       94.35      1.97 o 
  -1   3   5     2631.57     2754.29     29.93 o 
   0   3   5      295.31      282.87      4.80 o 
   1   3   5     2662.50     2795.78     27.02 o 
   2   3   5       73.41       97.06      2.45 o 
   3   3   5      606.46      619.57      9.07 o 
   4   3   5      208.02      201.63      5.49 o 
   5   3   5      281.25      266.72      5.94 o 
   6   3   5       19.53       20.34      3.39 o 
   7   3   5       61.26       75.53      4.48 o 
  -6   4   5      185.44      189.78      3.88 o 
  -5   4   5      202.87      198.40      4.61 o 
  -4   4   5     1025.18      976.42     35.41 o 
  -3   4   5      113.25      107.84      3.78 o 
  -2   4   5      561.01      562.86      4.50 o 
  -1   4   5     2748.21     2813.48     29.89 o 
   0   4   5     1711.16     1806.91     16.74 o 
   1   4   5     2745.64     2797.02     30.51 o 
   2   4   5      561.47      564.15      6.80 o 
   3   4   5      111.59      105.53      3.66 o 
   4   4   5     1014.62      951.34     15.30 o 
   5   4   5      201.89      198.41      4.94 o 
   6   4   5      188.37      185.81      7.12 o 
  -6   5   5       14.73       16.37      2.17 o 
  -5   5   5      253.82      254.17      4.53 o 
  -4   5   5      469.15      492.95     14.17 o 
  -3   5   5      153.48      141.93      6.06 o 
  -2   5   5      373.42      420.32      4.66 o 
  -1   5   5     5276.05     5269.87     58.56 o 
   0   5   5      280.30      263.25      3.93 o 
   1   5   5     5288.08     5318.09     63.06 o 
   2   5   5      373.99      416.90      6.15 o 
   3   5   5      157.86      144.65      4.37 o 
   4   5   5      468.38      458.88      8.14 o 
   5   5   5      252.18      250.94      5.57 o 
   6   5   5       15.00       14.82      2.30 o 
  -6   6   5      158.92      158.51      4.39 o 
  -5   6   5      120.48      113.92      5.14 o 
  -4   6   5     2189.42     2102.20     36.48 o 
  -3   6   5      200.38      200.12      5.22 o 
  -2   6   5       15.49       13.29      1.18 o 
  -1   6   5       68.04       60.84      2.09 o 
   0   6   5      829.20      882.14     10.37 o 
   1   6   5       69.47       62.07      3.20 o 
   2   6   5       16.13       15.07      2.51 o 
   3   6   5      206.62      202.28      5.87 o 
   4   6   5     2175.51     2102.72     27.15 o 
   5   6   5      124.17      126.69      4.00 o 
   6   6   5      158.96      148.78      5.23 o 
  -6   7   5       21.69       17.18      2.76 o 
  -5   7   5      160.48      154.44      6.04 o 
  -4   7   5       15.39       15.21      3.04 o 
  -3   7   5      408.89      400.05      4.33 o 
  -2   7   5       99.85      106.20      2.87 o 
  -1   7   5     1671.50     1599.37     15.72 o 
   0   7   5      428.81      411.37      6.20 o 
   1   7   5     1678.47     1616.05     18.33 o 
   2   7   5       96.17      101.04      3.91 o 
   3   7   5      411.56      413.56      8.50 o 
   4   7   5       15.69       13.77      2.74 o 
   5   7   5      160.96      161.44      4.22 o 
   6   7   5       22.78       20.96      2.79 o 
  -6   8   5      183.83      189.22      6.91 o 
  -5   8   5      182.72      190.04      8.39 o 
  -4   8   5      352.53      334.42      8.16 o 
  -3   8   5       21.43       22.15      1.41 o 
  -2   8   5      525.20      526.15      6.53 o 
  -1   8   5      262.55      265.28      4.68 o 
   0   8   5       47.12       49.71      1.82 o 
   1   8   5      263.07      262.53      5.12 o 
   2   8   5      538.57      548.48      8.50 o 
   3   8   5       21.17       21.27      3.53 o 
   4   8   5      355.63      339.17      6.64 o 
   5   8   5      183.99      180.15      4.97 o 
   6   8   5      181.22      176.30      7.85 o 
  -6   9   5       17.24        7.67      8.45 o 
  -5   9   5       25.62       25.77      2.81 o 
  -4   9   5      162.57      144.61      6.44 o 
  -3   9   5       11.76       12.94      1.84 o 
  -2   9   5      112.66      109.99      3.47 o 
  -1   9   5      708.38      648.34      8.39 o 
   0   9   5      114.99      115.14      2.75 o 
   1   9   5      711.82      654.65      8.28 o 
   2   9   5      112.30      111.13      4.17 o 
   3   9   5       12.23       11.95      2.43 o 
   4   9   5      161.22      148.66      4.49 o 
   5   9   5       24.95       25.68      3.22 o 
   6   9   5       17.09       18.54      3.85 o 
  -5  10   5       19.35       15.48      2.34 o 
  -4  10   5       83.59       88.67      2.81 o 
  -3  10   5       78.47       85.46      2.91 o 
  -2  10   5      662.20      645.41     10.01 o 
  -1  10   5        3.49        3.24      1.66 o 
   0  10   5        1.42        1.29      1.70 o 
   1  10   5        4.19        2.24      1.88 o 
   2  10   5      663.38      657.78      9.06 o 
   3  10   5       79.95       83.51      4.03 o 
   4  10   5       83.23       95.10      4.55 o 
   5  10   5       19.51       17.53      2.48 o 
  -5  11   5       67.52       67.72      3.13 o 
  -4  11   5       52.67       45.86      2.23 o 
  -3  11   5      188.35      176.17      3.67 o 
  -2  11   5       11.75       10.22      2.26 o 
  -1  11   5      396.70      380.31      5.75 o 
   0  11   5       79.46       72.52      2.94 o 
   1  11   5      391.77      377.13      6.30 o 
   2  11   5       10.29       11.94      2.43 o 
   3  11   5      184.60      173.78      5.48 o 
   4  11   5       53.82       52.48      3.82 o 
   5  11   5       68.24       63.72      3.63 o 
  -5  12   5       49.82       51.05      3.95 o 
  -4  12   5       63.82       66.43      4.04 o 
  -3  12   5       20.26       20.42      2.03 o 
  -2  12   5       42.55       37.03      2.58 o 
  -1  12   5       97.72       89.27      3.18 o 
   0  12   5       15.35       12.54      2.33 o 
   1  12   5       94.69      100.04      5.12 o 
   2  12   5       40.01       33.38      3.29 o 
   3  12   5       19.27       17.91      3.13 o 
   4  12   5       65.36       67.80      4.46 o 
   5  12   5       49.87       48.19      4.16 o 
  -4  13   5       67.52       72.76      5.52 o 
  -3  13   5       69.47       64.11      3.10 o 
  -2  13   5      231.68      219.31      6.18 o 
  -1  13   5       18.90       22.56      1.99 o 
   0  13   5       18.42       19.35      1.85 o 
   1  13   5       17.21       18.45      3.25 o 
   2  13   5      229.62      215.96      7.22 o 
   3  13   5       70.74       71.08      4.43 o 
   4  13   5       68.26       82.47      4.62 o 
  -3  14   5       83.96       78.85      3.65 o 
  -2  14   5       25.84       17.49      3.24 o 
  -1  14   5      126.69      121.50      3.79 o 
   0  14   5        1.85        2.26      1.53 o 
   1  14   5      126.63      127.43      5.35 o 
   2  14   5       25.18       22.34      3.67 o 
   3  14   5       84.34       88.90      5.61 o 
  -3  15   5       18.24       18.25      2.74 o 
  -2  15   5        5.77        5.48      1.88 o 
  -1  15   5       26.27       26.27      2.58 o 
   0  15   5       50.48       49.77      4.53 o 
   1  15   5       25.85       25.11      3.82 o 
   2  15   5        5.72        5.57      3.52 o 
   3  15   5       17.55       18.83      5.26 o 
  -2  16   5       11.47       15.40      2.39 o 
  -1  16   5       39.37       45.68      2.78 o 
   0  16   5       40.09       43.27      4.01 o 
   1  16   5       39.01       46.33      4.17 o 
   2  16   5       11.81       16.10      3.80 o 
   0   0   6     1161.75     1027.49     16.15 o 
   1   0   6     2963.34     2880.82     31.54 o 
   2   0   6     1347.77     1492.85     14.36 o 
   3   0   6      306.63      331.26      4.23 o 
   4   0   6       46.91       56.01      1.84 o 
   5   0   6     1159.36     1134.18     13.28 o 
   6   0   6        0.24        1.64      0.94 o 
   7   0   6        3.84        4.87      4.44 o 
  -7   1   6       20.96       23.81      5.26 o 
  -6   1   6      111.10      104.05      4.15 o 
  -5   1   6      172.83      154.76      2.84 o 
  -4   1   6      125.27      116.03      3.23 o 
  -3   1   6       17.92       11.83      1.66 o 
  -2   1   6      543.28      542.89     11.66 o 
  -1   1   6     2894.72     2925.04     31.41 o 
   0   1   6    12166.46    11146.87    142.16 o 
   1   1   6     2900.40     2943.49     32.95 o 
   2   1   6      545.40      529.46      5.85 o 
   3   1   6       18.34       12.33      1.31 o 
   4   1   6      131.25      127.73      1.96 o 
   5   1   6      171.16      149.02      4.77 o 
   6   1   6      111.48      110.42      3.96 o 
   7   1   6       20.58       24.91      4.33 o 
  -7   2   6        3.57        5.54      5.39 o 
  -6   2   6       33.20       35.13      2.44 o 
  -5   2   6      628.11      582.59     10.21 o 
  -4   2   6       28.40       33.53      2.34 o 
  -3   2   6      312.75      308.79      4.99 o 
  -2   2   6      531.46      516.56      5.42 o 
  -1   2   6      238.13      232.94      3.93 o 
   0   2   6     4709.75     4919.88     57.67 o 
   1   2   6      243.49      232.62      4.23 o 
   2   2   6      524.11      510.80      4.98 o 
   3   2   6      320.39      316.59      4.63 o 
   4   2   6       27.41       30.90      2.84 o 
   5   2   6      624.01      593.91     11.14 o 
   6   2   6       35.37       33.38      3.42 o 
   7   2   6        3.36        0.42      2.94 o 
  -6   3   6        3.13        2.72      1.88 o 
  -5   3   6      122.48      108.41      2.86 o 
  -4   3   6       13.83       12.75      1.97 o 
  -3   3   6      217.74      207.10      3.65 o 
  -2   3   6      123.73      121.01      2.34 o 
  -1   3   6      279.47      274.76      5.00 o 
   0   3   6     1645.82     1467.72     17.66 o 
   1   3   6      287.81      290.53      5.20 o 
   2   3   6      122.27      126.24      2.07 o 
   3   3   6      222.63      213.77      4.39 o 
   4   3   6       13.53       10.89      2.32 o 
   5   3   6      119.54      115.67      4.84 o 
   6   3   6        3.42        3.08      2.03 o 
  -6   4   6      234.57      247.27      6.09 o 
  -5   4   6      161.76      159.12      4.08 o 
  -4   4   6       41.44       39.84      3.74 o 
  -3   4   6      231.27      227.26      4.15 o 
  -2   4   6     1394.52     1452.58     13.07 o 
  -1   4   6      147.42      161.06      3.22 o 
   0   4   6     2161.23     2330.65     24.81 o 
   1   4   6      147.67      164.07      2.85 o 
   2   4   6     1413.44     1477.38     15.94 o 
   3   4   6      228.46      228.15      4.76 o 
   4   4   6       39.99       43.41      3.28 o 
   5   4   6      165.12      160.93      5.44 o 
   6   4   6      238.44      246.02      5.82 o 
  -6   5   6       21.59       25.53      2.32 o 
  -5   5   6       54.30       46.95      3.74 o 
  -4   5   6      444.65      441.34     11.11 o 
  -3   5   6     1705.53     1661.44     29.14 o 
  -2   5   6      875.59      895.08      9.02 o 
  -1   5   6      551.41      542.49      6.58 o 
   0   5   6     2322.63     2364.04     26.59 o 
   1   5   6      560.56      558.50      7.73 o 
   2   5   6      873.59      886.19     10.10 o 
   3   5   6     1688.25     1684.36     20.14 o 
   4   5   6      444.80      441.28      8.55 o 
   5   5   6       54.03       52.00      4.05 o 
   6   5   6       21.51       21.99      3.50 o 
  -6   6   6      150.28      151.13      4.39 o 
  -5   6   6      108.39      108.54      5.51 o 
  -4   6   6      686.42      684.45     15.94 o 
  -3   6   6      107.64      108.27      6.35 o 
  -2   6   6     1282.89     1232.08     13.26 o 
  -1   6   6     1077.40     1092.04     10.96 o 
   0   6   6       33.29       41.56      4.00 o 
   1   6   6     1067.42     1099.53     13.77 o 
   2   6   6     1284.43     1228.19     13.76 o 
   3   6   6      109.86      119.22      3.77 o 
   4   6   6      682.32      682.51     16.41 o 
   5   6   6      108.77      113.55      4.74 o 
   6   6   6      151.78      140.12      4.41 o 
  -6   7   6       73.69       69.64      3.03 o 
  -5   7   6        5.43        3.23      2.20 o 
  -4   7   6      225.54      237.04      8.38 o 
  -3   7   6      431.77      428.30      4.56 o 
  -2   7   6       52.71       64.07      2.92 o 
  -1   7   6     1139.16     1153.38     13.23 o 
   0   7   6      776.08      743.73      9.59 o 
   1   7   6     1143.22     1150.96     14.34 o 
   2   7   6       53.40       61.84      3.07 o 
   3   7   6      422.15      416.83      6.99 o 
   4   7   6      224.42      232.12      6.04 o 
   5   7   6        5.98        5.76      2.26 o 
   6   7   6       72.19       70.23      3.46 o 
  -6   8   6       88.03       86.44      5.10 o 
  -5   8   6       68.71       69.49      3.65 o 
  -4   8   6      302.82      295.57      7.93 o 
  -3   8   6      292.10      284.52      3.95 o 
  -2   8   6      310.45      291.24      4.36 o 
  -1   8   6      181.53      179.43      4.25 o 
   0   8   6        0.02       -0.75      1.44 o 
   1   8   6      179.28      175.90      4.41 o 
   2   8   6      314.53      297.86      6.65 o 
   3   8   6      288.05      277.87      5.63 o 
   4   8   6      302.37      300.87      6.63 o 
   5   8   6       69.52       70.55      3.37 o 
   6   8   6       88.47       88.36      4.51 o 
  -5   9   6        8.05        9.55      2.44 o 
  -4   9   6      206.06      215.11      6.93 o 
  -3   9   6      279.11      276.79      4.18 o 
  -2   9   6      168.32      158.56      3.45 o 
  -1   9   6      746.18      737.52      9.78 o 
   0   9   6      824.82      759.77      9.04 o 
   1   9   6      750.70      758.79      9.42 o 
   2   9   6      170.41      164.45      4.47 o 
   3   9   6      279.12      276.78      8.45 o 
   4   9   6      213.04      219.95      5.98 o 
   5   9   6        7.87        5.98      3.01 o 
  -5  10   6      147.06      145.58      7.61 o 
  -4  10   6      122.33      114.11      5.47 o 
  -3  10   6      395.55      365.68      6.04 o 
  -2  10   6      562.03      550.28      7.74 o 
  -1  10   6     1052.77     1034.88     11.68 o 
   0  10   6        0.37        2.18      1.54 o 
   1  10   6     1057.70     1040.79     13.12 o 
   2  10   6      562.06      556.70      8.49 o 
   3  10   6      391.00      368.10      7.50 o 
   4  10   6      121.82      118.51      4.80 o 
   5  10   6      146.16      154.08      4.66 o 
  -5  11   6        0.50        1.04      2.83 o 
  -4  11   6      218.87      228.14      7.43 o 
  -3  11   6        7.75       10.48      1.64 o 
  -2  11   6      369.13      381.46      6.45 o 
  -1  11   6       99.40       94.45      3.45 o 
   0  11   6     1816.28     1764.62     22.79 o 
   1  11   6      100.72       95.42      3.96 o 
   2  11   6      369.66      386.71      7.30 o 
   3  11   6        8.38       11.02      2.98 o 
   4  11   6      222.18      227.44      5.59 o 
   5  11   6        0.51        2.23      2.25 o 
  -4  12   6        9.79       15.68      3.73 o 
  -3  12   6       21.12       20.86      2.52 o 
  -2  12   6       14.34       12.44      2.21 o 
  -1  12   6      398.02      400.16      7.81 o 
   0  12   6       25.92       24.18      2.63 o 
   1  12   6      389.34      397.73     10.37 o 
   2  12   6       15.65       14.64      2.76 o 
   3  12   6       21.77       29.02      3.19 o 
   4  12   6        9.85       11.96      3.19 o 
  -4  13   6       31.13       33.14      4.29 o 
  -3  13   6       45.38       44.72      2.86 o 
  -2  13   6       33.44       35.61      3.88 o 
  -1  13   6       77.98       78.97      2.97 o 
   0  13   6        0.47        2.98      2.59 o 
   1  13   6       79.71       87.19      4.42 o 
   2  13   6       33.24       32.99      3.23 o 
   3  13   6       46.55       51.06      4.16 o 
   4  13   6       31.45       31.78      4.09 o 
  -3  14   6       55.20       47.51      2.96 o 
  -2  14   6       76.88       75.78      3.35 o 
  -1  14   6       18.52       17.36      3.21 o 
   0  14   6       16.23       15.76      2.60 o 
   1  14   6       18.85       20.81      3.38 o 
   2  14   6       78.41       86.37      5.65 o 
   3  14   6       54.45       51.18      4.08 o 
  -3  15   6       67.21       65.77      4.23 o 
  -2  15   6       32.13       29.11      3.29 o 
  -1  15   6       49.00       43.74      2.95 o 
   0  15   6        0.00        0.76      2.03 o 
   1  15   6       50.28       43.23      3.73 o 
   2  15   6       31.97       30.38      3.85 o 
   3  15   6       68.41       80.16      6.33 o 
  -1  16   6       52.38       60.61      5.14 o 
   0  16   6        5.70        6.56      2.83 o 
   1  16   6       52.57       47.71      6.90 o 
   1   0   7      102.09       95.06      3.17 o 
   2   0   7       15.80       10.31      2.06 o 
   3   0   7      165.35      156.37      3.04 o 
   4   0   7       30.94       27.97      1.75 o 
   5   0   7        4.35        2.56      0.97 o 
   6   0   7        0.44        0.29      0.81 o 
   7   0   7      117.50      123.82     12.86 o 
  -6   1   7       73.16       75.13      2.54 o 
  -5   1   7       23.69       21.28      1.49 o 
  -4   1   7      289.35      299.23      5.23 o 
  -3   1   7      301.65      358.14      4.64 o 
  -2   1   7      339.57      351.02      4.91 o 
  -1   1   7      867.98      870.46      9.73 o 
   0   1   7       60.53       68.71      3.35 o 
   1   1   7      859.74      859.08      9.51 o 
   2   1   7      331.10      335.02      4.72 o 
   3   1   7      311.44      359.43      4.31 o 
   4   1   7      286.75      301.11      3.39 o 
   5   1   7       24.33       18.53      2.69 o 
   6   1   7       74.71       76.13      3.44 o 
  -6   2   7       75.56       73.75      2.52 o 
  -5   2   7       13.56       13.19      1.88 o 
  -4   2   7       23.09       33.73      2.65 o 
  -3   2   7      119.35      130.95      3.34 o 
  -2   2   7      230.72      280.13      4.06 o 
  -1   2   7     1489.06     1494.54     16.78 o 
   0   2   7        5.77        6.02      1.99 o 
   1   2   7     1503.16     1510.10     16.88 o 
   2   2   7      239.91      281.79      4.37 o 
   3   2   7      118.12      124.58      1.86 o 
   4   2   7       24.68       33.94      2.96 o 
   5   2   7       13.63       14.57      2.41 o 
   6   2   7       72.85       78.97      3.71 o 
  -6   3   7        5.19        6.40      2.27 o 
  -5   3   7       82.03       76.61      3.31 o 
  -4   3   7      271.76      263.62      7.16 o 
  -3   3   7      312.58      289.63      5.60 o 
  -2   3   7      305.79      312.48      4.11 o 
  -1   3   7        0.68        3.07      1.46 o 
   0   3   7     1768.79     1859.48     21.12 o 
   1   3   7        1.22        5.42      1.33 o 
   2   3   7      302.74      313.15      3.94 o 
   3   3   7      312.47      292.66      5.23 o 
   4   3   7      266.54      252.75      5.74 o 
   5   3   7       78.92       78.65      4.03 o 
   6   3   7        5.37        6.52      2.87 o 
  -6   4   7        3.23        3.61      1.63 o 
  -5   4   7       18.74       18.21      2.87 o 
  -4   4   7     1122.58     1085.91     14.83 o 
  -3   4   7       75.36       71.73      2.62 o 
  -2   4   7      165.90      166.52      2.21 o 
  -1   4   7     4010.64     4261.57     50.25 o 
   0   4   7      630.68      666.85      9.14 o 
   1   4   7     4038.20     4317.56     44.26 o 
   2   4   7      165.11      164.32      3.90 o 
   3   4   7       73.32       69.69      3.38 o 
   4   4   7     1123.30     1114.73     24.14 o 
   5   4   7       19.60       19.30      2.77 o 
   6   4   7        3.48        1.02      2.11 o 
  -6   5   7      166.59      161.96      4.28 o 
  -5   5   7      403.99      393.58      7.89 o 
  -4   5   7     1235.58     1165.60     20.50 o 
  -3   5   7      155.94      157.18      5.11 o 
  -2   5   7       90.54       97.84      2.66 o 
  -1   5   7     1059.53     1107.12     13.07 o 
   0   5   7     2116.88     2225.79     21.42 o 
   1   5   7     1059.36     1102.18     13.90 o 
   2   5   7       91.03       97.93      3.35 o 
   3   5   7      160.95      162.24      4.25 o 
   4   5   7     1227.33     1177.12     30.07 o 
   5   5   7      407.76      407.90     11.43 o 
   6   5   7      167.86      171.13      6.07 o 
  -6   6   7       18.53       20.39      2.55 o 
  -5   6   7       80.19       76.29      4.50 o 
  -4   6   7       86.63       97.07     10.08 o 
  -3   6   7      357.32      345.26      8.97 o 
  -2   6   7       69.18       62.90      2.49 o 
  -1   6   7     1083.78     1085.68     11.78 o 
   0   6   7     1824.07     2018.36     22.38 o 
   1   6   7     1086.88     1092.69     13.53 o 
   2   6   7       69.23       59.23      2.96 o 
   3   6   7      353.71      343.78      6.91 o 
   4   6   7       91.48       97.80      4.39 o 
   5   6   7       79.95       70.83      4.34 o 
   6   6   7       18.43       18.81      3.53 o 
  -6   7   7      110.52      121.25      4.66 o 
  -5   7   7       35.51       31.44      3.26 o 
  -4   7   7      533.16      515.82     17.10 o 
  -3   7   7       57.28       63.54      1.76 o 
  -2   7   7      465.14      466.04      5.89 o 
  -1   7   7       45.21       37.21      2.80 o 
   0   7   7      644.56      767.80     10.45 o 
   1   7   7       42.86       34.99      2.84 o 
   2   7   7      466.17      467.07      8.78 o 
   3   7   7       59.50       64.14      3.98 o 
   4   7   7      528.80      514.81     13.39 o 
   5   7   7       36.03       34.76      3.10 o 
   6   7   7      110.32      121.15      7.82 o 
  -6   8   7        3.84        4.37      2.10 o 
  -5   8   7       11.40       10.85      2.74 o 
  -4   8   7       65.77       63.11      5.81 o 
  -3   8   7      189.31      208.35      3.76 o 
  -2   8   7      283.81      261.35      4.57 o 
  -1   8   7      802.06      776.28     11.54 o 
   0   8   7      124.29      117.50      4.16 o 
   1   8   7      796.99      783.69     11.26 o 
   2   8   7      278.49      265.78      5.43 o 
   3   8   7      185.00      188.82      5.82 o 
   4   8   7       68.42       61.52      4.38 o 
   5   8   7       12.30       15.51      2.69 o 
   6   8   7        4.32        2.80      2.00 o 
  -5   9   7       62.60       56.96      3.71 o 
  -4   9   7       80.80       72.45      6.27 o 
  -3   9   7       81.31       95.41      2.90 o 
  -2   9   7      128.94      127.12      3.80 o 
  -1   9   7      160.14      155.89      4.63 o 
   0   9   7       70.66       67.24      2.59 o 
   1   9   7      158.84      147.38      5.52 o 
   2   9   7      124.61      116.64      4.38 o 
   3   9   7       82.05       88.95      3.91 o 
   4   9   7       81.47       87.38      5.97 o 
   5   9   7       63.87       60.05      3.83 o 
  -5  10   7       80.57       91.30      5.23 o 
  -4  10   7       29.32       30.70      5.16 o 
  -3  10   7      131.58      129.28      3.58 o 
  -2  10   7      239.44      237.78      5.49 o 
  -1  10   7      820.43      782.92     11.25 o 
   0  10   7        0.02       -1.10      1.75 o 
   1  10   7      822.62      795.64     10.04 o 
   2  10   7      236.04      246.28      5.26 o 
   3  10   7      134.99      128.23      4.03 o 
   4  10   7       28.65       26.82      3.08 o 
   5  10   7       81.61       88.56      4.42 o 
  -5  11   7       21.58       22.69      3.76 o 
  -4  11   7        6.56        4.88      5.12 o 
  -3  11   7       40.03       40.73      2.27 o 
  -2  11   7      461.74      441.62      7.60 o 
  -1  11   7      288.13      289.28      6.02 o 
   0  11   7      287.55      271.85      7.56 o 
   1  11   7      285.95      288.04      5.25 o 
   2  11   7      460.96      442.26      7.13 o 
   3  11   7       40.35       44.59      3.76 o 
   4  11   7        6.89        9.84      3.18 o 
   5  11   7       22.50       23.74      4.00 o 
  -4  12   7       13.25       11.33      4.81 o 
  -3  12   7       31.93       31.42      2.91 o 
  -2  12   7      198.49      189.42      5.37 o 
  -1  12   7       38.85       36.87      3.83 o 
   0  12   7       28.34       26.47      4.09 o 
   1  12   7       38.83       45.57      2.92 o 
   2  12   7      193.69      182.98      5.58 o 
   3  12   7       31.96       29.45      3.82 o 
   4  12   7       12.87       11.54      3.17 o 
  -4  13   7       40.24       33.31      6.17 o 
  -3  13   7        7.82        9.98      2.16 o 
  -2  13   7       21.23       16.74      2.73 o 
  -1  13   7       27.20       33.35      4.65 o 
   0  13   7      168.65      177.93      8.28 o 
   1  13   7       28.01       31.31      3.38 o 
   2  13   7       21.68       21.44      2.70 o 
   3  13   7        7.46        5.95      3.07 o 
   4  13   7       39.07       39.62      3.92 o 
  -3  14   7        3.46        5.16      2.52 o 
  -2  14   7       10.68        8.74      2.59 o 
  -1  14   7      207.34      192.59      5.68 o 
   0  14   7       14.67       14.66      3.25 o 
   1  14   7      209.12      196.32      5.82 o 
   2  14   7       10.80        6.49      3.36 o 
   3  14   7        3.91        7.10      2.86 o 
  -2  15   7        0.98       -1.12      2.22 o 
  -1  15   7        7.51        5.56      2.44 o 
   0  15   7      162.91      161.70      5.29 o 
   1  15   7        7.48        4.60      3.11 o 
   2  15   7        1.02       -4.02      2.92 o 
  -1  16   7       66.67       74.87      4.53 o 
   0  16   7       26.52       26.65      5.15 o 
   1  16   7       66.01       77.77      4.34 o 
   0   0   8       19.66       10.67      2.91 o 
   1   0   8      364.96      367.05      6.15 o 
   2   0   8      649.29      697.96      8.39 o 
   3   0   8        0.50        2.17      1.02 o 
   4   0   8      431.76      460.24      6.47 o 
   5   0   8      494.23      460.51      8.85 o 
   6   0   8        5.60        9.96      2.39 o 
  -6   1   8       46.64       49.29      2.67 o 
  -5   1   8      172.18      179.55      3.03 o 
  -4   1   8       52.60       45.66      3.19 o 
  -3   1   8      355.34      332.08      4.32 o 
  -2   1   8     3507.93     3741.26     42.25 o 
  -1   1   8     1103.55     1077.31     11.83 o 
   0   1   8     7784.01     7634.35     93.47 o 
   1   1   8     1131.78     1088.66     12.83 o 
   2   1   8     3500.93     3723.01     42.48 o 
   3   1   8      350.09      329.17      4.18 o 
   4   1   8       53.47       45.81      1.56 o 
   5   1   8      169.31      169.36      5.42 o 
   6   1   8       46.01       46.03      4.92 o 
  -6   2   8       42.96       48.13      2.73 o 
  -5   2   8      348.29      336.93      5.22 o 
  -4   2   8       44.10       45.22      2.63 o 
  -3   2   8      104.47      110.99      5.51 o 
  -2   2   8      512.32      531.37      7.73 o 
  -1   2   8     2376.16     2412.29     26.55 o 
   0   2   8      145.15      106.94      5.63 o 
   1   2   8     2362.82     2401.81     25.71 o 
   2   2   8      510.55      531.30      7.32 o 
   3   2   8      107.58      110.41      9.29 o 
   4   2   8       47.43       47.92      3.54 o 
   5   2   8      343.84      336.68      8.95 o 
   6   2   8       44.22       44.14      3.99 o 
  -6   3   8       85.46       90.20      3.17 o 
  -5   3   8      164.78      175.79      5.69 o 
  -4   3   8       80.04       85.31      3.44 o 
  -3   3   8      520.80      516.67      8.25 o 
  -2   3   8      265.62      231.69      4.63 o 
  -1   3   8      141.98      164.90      4.13 o 
   0   3   8     3659.10     3963.86     56.26 o 
   1   3   8      136.96      155.09      4.45 o 
   2   3   8      254.40      240.68      3.47 o 
   3   3   8      522.47      524.62      8.05 o 
   4   3   8       78.28       77.58      4.26 o 
   5   3   8      170.13      181.06      7.01 o 
   6   3   8       83.60       86.28      7.70 o 
  -6   4   8       55.16       59.77      3.18 o 
  -5   4   8      130.85      123.62      3.39 o 
  -4   4   8      197.32      185.75      4.24 o 
  -3   4   8      467.62      461.38      6.23 o 
  -2   4   8      119.85      119.28      2.91 o 
  -1   4   8      149.31      146.32      4.01 o 
   0   4   8        7.05        3.20      1.69 o 
   1   4   8      146.01      142.13      3.31 o 
   2   4   8      120.45      120.63      2.74 o 
   3   4   8      468.15      480.22      7.44 o 
   4   4   8      197.84      185.64      6.50 o 
   5   4   8      128.85      132.34      4.71 o 
   6   4   8       55.12       68.20      4.99 o 
  -6   5   8      248.52      246.88      6.16 o 
  -5   5   8      119.92      134.94      7.49 o 
  -4   5   8       47.09       43.95      5.05 o 
  -3   5   8      314.74      309.63     10.65 o 
  -2   5   8      215.61      221.07      3.19 o 
  -1   5   8      200.68      220.58      5.35 o 
   0   5   8     1641.69     1863.29     18.55 o 
   1   5   8      201.48      225.02      3.62 o 
   2   5   8      225.44      224.91      5.69 o 
   3   5   8      316.44      322.27      5.62 o 
   4   5   8       46.50       55.52      4.51 o 
   5   5   8      119.48      129.18      6.12 o 
   6   5   8      249.99      241.53      7.13 o 
  -6   6   8       48.69       42.14      3.86 o 
  -5   6   8      127.70      120.24      7.30 o 
  -4   6   8      222.56      220.71      8.47 o 
  -3   6   8       93.30       85.48      1.75 o 
  -2   6   8      165.91      173.88      4.40 o 
  -1   6   8       37.91       32.88      3.55 o 
   0   6   8      110.51      103.50      2.91 o 
   1   6   8       37.48       32.90      3.57 o 
   2   6   8      167.49      167.65      4.66 o 
   3   6   8       87.85       92.23      3.88 o 
   4   6   8      219.14      223.82      5.72 o 
   5   6   8      125.45      119.66      5.16 o 
   6   6   8       48.38       42.97      4.50 o 
  -6   7   8       72.44       78.12      3.62 o 
  -5   7   8      289.41      290.90     11.04 o 
  -4   7   8       13.04       12.36      4.23 o 
  -3   7   8      457.52      434.70      5.16 o 
  -2   7   8      595.82      589.27      8.18 o 
  -1   7   8      574.58      585.57      7.11 o 
   0   7   8       11.25       10.69      1.73 o 
   1   7   8      567.60      589.90      9.91 o 
   2   7   8      608.49      599.22      9.03 o 
   3   7   8      453.82      434.98      7.75 o 
   4   7   8       13.50       15.69      3.37 o 
   5   7   8      289.10      292.41      7.91 o 
   6   7   8       74.24       75.36      4.77 o 
  -6   8   8        2.32        2.44      2.48 o 
  -5   8   8       24.10       17.65      5.53 o 
  -4   8   8      451.27      450.52     12.33 o 
  -3   8   8      388.21      388.48      5.34 o 
  -2   8   8       56.92       52.45      2.70 o 
  -1   8   8      326.44      332.38      4.86 o 
   0   8   8      574.72      569.70     12.64 o 
   1   8   8      332.29      333.32      7.61 o 
   2   8   8       56.06       54.11      4.25 o 
   3   8   8      388.00      390.37      7.20 o 
   4   8   8      452.28      462.71      8.72 o 
   5   8   8       24.29       29.95      3.15 o 
   6   8   8        2.29        2.91      2.58 o 
  -5   9   8      130.45      120.76     14.05 o 
  -4   9   8       37.51       48.56      7.12 o 
  -3   9   8      113.32      109.88      3.21 o 
  -2   9   8      256.43      243.82      4.87 o 
  -1   9   8      177.52      171.45      5.45 o 
   0   9   8       12.18       15.90      2.01 o 
   1   9   8      175.51      171.22      5.11 o 
   2   9   8      257.53      253.87      6.49 o 
   3   9   8      114.06      112.70      5.22 o 
   4   9   8       37.40       38.69      4.62 o 
   5   9   8      127.51      134.70      7.08 o 
  -5  10   8       29.75       27.80      6.50 o 
  -4  10   8      107.36      127.48      6.94 o 
  -3  10   8      103.53      101.23      3.45 o 
  -2  10   8       20.24       11.55      2.16 o 
  -1  10   8       34.22       37.52      3.22 o 
   0  10   8     1094.48     1072.61     17.17 o 
   1  10   8       33.97       30.05      4.02 o 
   2  10   8       20.32       12.13      3.15 o 
   3  10   8      103.74      104.04      4.49 o 
   4  10   8      108.06      131.52      5.80 o 
   5  10   8       29.98       33.00      3.10 o 
  -5  11   8      184.73      183.01     10.63 o 
  -4  11   8       20.72       23.38      4.52 o 
  -3  11   8      174.77      159.57      3.70 o 
  -2  11   8       64.73       72.96      3.87 o 
  -1  11   8       68.35       72.03      3.57 o 
   0  11   8       89.05       93.09      3.26 o 
   1  11   8       72.89       73.01      3.41 o 
   2  11   8       63.10       65.63      3.83 o 
   3  11   8      173.79      153.85      4.66 o 
   4  11   8       20.71       22.16      3.57 o 
   5  11   8      185.03      191.85      6.29 o 
  -4  12   8       55.99       53.95      5.85 o 
  -3  12   8       76.43       77.15      3.61 o 
  -2  12   8       70.97       67.63      3.67 o 
  -1  12   8        4.21        5.63      2.66 o 
   0  12   8       29.73       32.96      3.58 o 
   1  12   8        4.88        5.79      2.52 o 
   2  12   8       71.38       71.50      3.76 o 
   3  12   8       78.36       81.06      4.89 o 
   4  12   8       55.39       58.53      3.87 o 
  -4  13   8       41.65       43.59      5.25 o 
  -3  13   8       32.35       35.50      4.01 o 
  -2  13   8       46.28       50.99      3.68 o 
  -1  13   8       55.69       54.93      3.82 o 
   0  13   8       26.42       33.29      4.00 o 
   1  13   8       56.08       60.80      3.23 o 
   2  13   8       47.62       53.65      3.73 o 
   3  13   8       31.07       36.73      3.37 o 
   4  13   8       41.09       46.19      4.12 o 
  -3  14   8       69.87       70.26      3.24 o 
  -2  14   8       55.71       52.73      3.25 o 
  -1  14   8       91.87      101.89      6.17 o 
   0  14   8      202.87      203.12      6.57 o 
   1  14   8       92.53      101.77      5.92 o 
   2  14   8       55.50       59.96      3.40 o 
   3  14   8       68.53       67.56      4.96 o 
  -2  15   8      117.62      122.91      4.33 o 
  -1  15   8        5.19        2.63      2.29 o 
   0  15   8        4.23        5.95      2.72 o 
   1  15   8        5.26        3.93      2.91 o 
   2  15   8      114.37      118.25     12.02 o 
  -1  16   8       16.04       23.50      4.06 o 
   0  16   8       41.78       41.31      8.16 o 
   1  16   8       17.15       16.42      4.96 o 
   1   0   9      648.23      693.81      8.57 o 
   2   0   9      863.26      776.10     10.09 o 
   3   0   9       70.46       83.38      3.42 o 
   4   0   9        0.13        1.46      1.87 o 
   5   0   9        5.09        9.59      1.32 o 
   6   0   9      120.66      124.85      6.31 o 
  -6   1   9      103.91       94.23      3.08 o 
  -5   1   9       20.01       20.06      1.57 o 
  -4   1   9       46.92       48.50      3.12 o 
  -3   1   9      285.25      287.13      3.86 o 
  -2   1   9      864.74      883.84     10.21 o 
  -1   1   9     1563.29     1513.18     17.29 o 
   0   1   9     1165.30     1177.46     14.34 o 
   1   1   9     1576.63     1526.85     16.79 o 
   2   1   9      883.50      883.25     11.39 o 
   3   1   9      284.97      284.76      5.73 o 
   4   1   9       47.16       47.53      2.15 o 
   5   1   9       20.69       19.21      2.69 o 
   6   1   9      100.94       97.73      4.76 o 
  -6   2   9       60.49       72.41      2.85 o 
  -5   2   9      191.75      175.94      3.76 o 
  -4   2   9      410.21      382.47      6.48 o 
  -3   2   9       11.96       12.24      1.70 o 
  -2   2   9     1164.99     1167.94     14.42 o 
  -1   2   9      333.56      342.99      6.52 o 
   0   2   9       52.80       64.29      3.24 o 
   1   2   9      341.55      348.15      6.81 o 
   2   2   9     1144.21     1154.30     12.68 o 
   3   2   9       13.03       15.42      1.63 o 
   4   2   9      410.57      382.68      6.23 o 
   5   2   9      189.82      177.00      4.91 o 
   6   2   9       60.73       74.24      3.96 o 
  -6   3   9       60.99       56.88      2.80 o 
  -5   3   9       58.21       62.65      2.50 o 
  -4   3   9      172.23      182.14      4.48 o 
  -3   3   9      520.31      541.38      6.43 o 
  -2   3   9       69.33       70.97      3.34 o 
  -1   3   9      609.07      564.90      9.92 o 
   0   3   9      720.73      769.70      9.60 o 
   1   3   9      598.48      557.15      7.25 o 
   2   3   9       67.87       64.71      2.91 o 
   3   3   9      517.22      551.41      5.79 o 
   4   3   9      179.19      186.35      5.10 o 
   5   3   9       59.23       60.15      6.73 o 
   6   3   9       61.79       62.36      4.54 o 
  -6   4   9       70.75       66.40      2.84 o 
  -5   4   9      209.18      212.13      5.31 o 
  -4   4   9      816.12      800.75     11.12 o 
  -3   4   9       95.78      103.26      3.35 o 
  -2   4   9      461.10      465.83      8.74 o 
  -1   4   9      304.39      310.70      6.37 o 
   0   4   9      311.68      322.00      7.73 o 
   1   4   9      312.52      313.59      5.10 o 
   2   4   9      455.31      475.69      6.61 o 
   3   4   9       99.00      103.45      3.56 o 
   4   4   9      821.37      818.93     12.78 o 
   5   4   9      209.13      214.76      6.20 o 
   6   4   9       70.76       61.91      3.71 o 
  -6   5   9       34.55       46.00      3.13 o 
  -5   5   9       65.56       61.36      3.58 o 
  -4   5   9      322.91      309.64      6.78 o 
  -3   5   9       34.69       34.82      1.65 o 
  -2   5   9      190.65      202.34      3.40 o 
  -1   5   9      396.30      394.82      6.32 o 
   0   5   9      197.88      198.32      6.23 o 
   1   5   9      392.09      406.95      5.66 o 
   2   5   9      192.03      211.90      4.97 o 
   3   5   9       34.30       34.16      3.54 o 
   4   5   9      320.76      326.09      6.75 o 
   5   5   9       67.64       57.89      3.96 o 
   6   5   9       33.63       34.02      4.52 o 
  -6   6   9       29.31       29.80      3.96 o 
  -5   6   9      176.08      189.86      6.03 o 
  -4   6   9       31.97       36.87      5.06 o 
  -3   6   9      172.26      158.70      2.45 o 
  -2   6   9      261.67      272.36      6.81 o 
  -1   6   9      126.59      128.19      2.96 o 
   0   6   9       35.79       44.94      2.82 o 
   1   6   9      128.51      136.13      4.26 o 
   2   6   9      263.91      264.40      6.23 o 
   3   6   9      171.95      163.61      5.13 o 
   4   6   9       31.21       27.06      3.13 o 
   5   6   9      175.56      187.13      5.51 o 
   6   6   9       29.45       28.99      3.82 o 
  -6   7   9       11.03       10.85      2.51 o 
  -5   7   9       81.03       98.82      8.37 o 
  -4   7   9       36.99       44.53      5.39 o 
  -3   7   9     1015.87      999.43     11.70 o 
  -2   7   9       80.57       79.14      3.81 o 
  -1   7   9      253.44      260.38      4.55 o 
   0   7   9     1391.80     1453.48     17.40 o 
   1   7   9      251.44      264.55      7.28 o 
   2   7   9       77.23       81.43      3.84 o 
   3   7   9     1002.71     1008.99     13.48 o 
   4   7   9       36.27       46.71      3.80 o 
   5   7   9       83.55       84.28      5.08 o 
   6   7   9       10.86       11.62      2.82 o 
  -5   8   9      112.73      106.80      6.79 o 
  -4   8   9      113.98      101.24      7.07 o 
  -3   8   9       73.82       71.14      3.98 o 
  -2   8   9      528.05      528.47      8.03 o 
  -1   8   9      116.13      111.64      4.36 o 
   0   8   9       42.01       47.12      4.11 o 
   1   8   9      120.59      117.96      4.06 o 
   2   8   9      528.42      524.06      8.61 o 
   3   8   9       70.11       70.16      3.92 o 
   4   8   9      114.90       97.92      5.70 o 
   5   8   9      110.95      104.62      5.04 o 
  -5   9   9       30.70       32.53      4.22 o 
  -4   9   9      176.20      174.26     10.76 o 
  -3   9   9       49.52       52.62      2.49 o 
  -2   9   9       61.55       67.46      3.12 o 
  -1   9   9       96.82       99.14      2.59 o 
   0   9   9      206.72      199.01      5.69 o 
   1   9   9       93.91      101.07      4.08 o 
   2   9   9       65.53       67.38      4.17 o 
   3   9   9       47.95       47.60      3.82 o 
   4   9   9      174.81      183.54      6.26 o 
   5   9   9       30.43       33.40      4.41 o 
  -5  10   9       47.70       54.93      4.82 o 
  -4  10   9       10.18       12.70      3.81 o 
  -3  10   9       80.36       82.84      3.16 o 
  -2  10   9      175.18      169.73      4.09 o 
  -1  10   9      138.97      129.80      4.20 o 
   0  10   9        2.70        0.98      1.88 o 
   1  10   9      141.03      132.75      6.25 o 
   2  10   9      176.59      171.04      4.88 o 
   3  10   9       78.62       87.25      4.25 o 
   4  10   9        9.75       12.28      3.17 o 
   5  10   9       49.14       47.96      3.86 o 
  -4  11   9       10.91       10.05      3.76 o 
  -3  11   9       74.40       73.35      3.31 o 
  -2  11   9      145.62      148.40      6.27 o 
  -1  11   9      121.66      113.04      4.59 o 
   0  11   9       16.22       22.39      2.20 o 
   1  11   9      123.64      115.16      3.90 o 
   2  11   9      147.52      146.52      4.99 o 
   3  11   9       73.28       71.63      3.83 o 
   4  11   9       10.59        9.76      2.86 o 
  -4  12   9       54.82       52.93      8.65 o 
  -3  12   9       17.45       18.90      2.20 o 
  -2  12   9      213.92      212.76      8.50 o 
  -1  12   9       26.35       25.79      3.88 o 
   0  12   9      311.33      309.98     12.47 o 
   1  12   9       27.84       22.09      3.12 o 
   2  12   9      220.62      211.30      8.70 o 
   3  12   9       17.22       22.75      3.25 o 
   4  12   9       54.67       48.04      5.19 o 
  -3  13   9       32.08       36.19      2.89 o 
  -2  13   9        0.07       -1.59      2.41 o 
  -1  13   9      190.21      177.95      7.04 o 
   0  13   9       80.61       82.42      9.01 o 
   1  13   9      192.83      179.22      7.11 o 
   2  13   9        0.10        0.61      1.55 o 
   3  13   9       31.48       40.68      4.18 o 
  -3  14   9       48.21       48.49      7.03 o 
  -2  14   9       35.47       37.66      2.98 o 
  -1  14   9        1.88        1.81      2.23 o 
   0  14   9       24.55       22.84      3.09 o 
   1  14   9        1.93        2.44      2.41 o 
   2  14   9       35.18       36.30      3.21 o 
   3  14   9       48.05       53.95      4.22 o 
  -2  15   9        4.50        6.02      2.78 o 
  -1  15   9       50.69       45.96      4.30 o 
   0  15   9       11.09       14.23      3.88 o 
   1  15   9       49.26       56.72      3.99 o 
   2  15   9        4.64        4.12      2.33 o 
   0  16   9        0.02       -0.36      1.89 o 
   0   0  10        3.48        3.03      3.07 o 
   1   0  10     2054.91     1991.77     22.24 o 
   2   0  10     1475.88     1583.88     17.75 o 
   3   0  10      427.50      459.53      6.32 o 
   4   0  10       31.83       28.74      1.46 o 
   5   0  10       86.47       91.74      2.28 o 
   6   0  10       48.14       47.12      3.31 o 
  -6   1  10        3.25        6.57      2.25 o 
  -5   1  10       43.41       38.95      2.30 o 
  -4   1  10      349.74      344.41      6.87 o 
  -3   1  10      302.75      303.93      4.44 o 
  -2   1  10       96.82      104.93      3.87 o 
  -1   1  10      351.90      373.71      7.56 o 
   0   1  10      181.89      179.97      4.68 o 
   1   1  10      347.64      371.58      6.17 o 
   2   1  10       96.10       93.69      3.73 o 
   3   1  10      307.45      300.33      4.47 o 
   4   1  10      347.08      337.90      4.67 o 
   5   1  10       42.70       38.95      3.09 o 
   6   1  10        3.63        4.57      2.70 o 
  -6   2  10       10.32        7.94      1.34 o 
  -5   2  10       81.17       72.49      3.48 o 
  -4   2  10       43.54       35.28      2.54 o 
  -3   2  10      909.25      943.50     10.69 o 
  -2   2  10      298.69      294.09      6.67 o 
  -1   2  10      360.78      374.49      6.03 o 
   0   2  10       10.64       17.20      2.46 o 
   1   2  10      369.13      377.75      6.82 o 
   2   2  10      287.49      283.34      4.94 o 
   3   2  10      909.82      940.87     14.15 o 
   4   2  10       44.51       39.48      2.96 o 
   5   2  10       76.96       67.81      4.21 o 
   6   2  10       10.56        6.71      2.66 o 
  -6   3  10       94.13       97.21      3.10 o 
  -5   3  10       53.56       58.78      3.05 o 
  -4   3  10      130.72      126.98      3.65 o 
  -3   3  10      448.11      460.33      6.09 o 
  -2   3  10      354.27      361.00      6.52 o 
  -1   3  10      367.04      371.25      6.35 o 
   0   3  10       41.81       41.15      2.84 o 
   1   3  10      379.01      371.59      6.39 o 
   2   3  10      354.83      355.48      5.71 o 
   3   3  10      462.24      485.81      5.78 o 
   4   3  10      125.80      123.05      4.03 o 
   5   3  10       53.77       56.97      3.74 o 
   6   3  10       94.91       85.21      4.45 o 
  -6   4  10      254.20      262.13      5.53 o 
  -5   4  10       80.25       87.78      3.67 o 
  -4   4  10       34.85       34.08      2.53 o 
  -3   4  10      207.56      210.88      3.91 o 
  -2   4  10      770.57      748.57     11.90 o 
  -1   4  10      186.06      181.90      4.90 o 
   0   4  10      167.20      172.82      4.49 o 
   1   4  10      189.18      183.04      4.38 o 
   2   4  10      768.13      763.65      8.99 o 
   3   4  10      205.50      213.56      6.36 o 
   4   4  10       36.02       39.47      3.43 o 
   5   4  10       82.03       86.40      4.71 o 
   6   4  10      256.30      254.47     11.81 o 
  -6   5  10       38.35       40.51      3.04 o 
  -5   5  10       77.46       75.69      4.08 o 
  -4   5  10       37.04       39.68      2.82 o 
  -3   5  10     1701.82     1691.84     19.69 o 
  -2   5  10      158.95      155.27      4.11 o 
  -1   5  10      657.43      656.91     11.50 o 
   0   5  10      936.23     1053.82     15.36 o 
   1   5  10      656.31      662.08      8.65 o 
   2   5  10      158.18      155.90      3.48 o 
   3   5  10     1720.04     1732.24     21.20 o 
   4   5  10       37.24       38.18      4.21 o 
   5   5  10       78.82       80.15      4.34 o 
   6   5  10       38.45       45.35      3.72 o 
  -6   6  10       94.49      104.30     10.32 o 
  -5   6  10      117.25      121.88      6.94 o 
  -4   6  10      175.00      164.65      8.35 o 
  -3   6  10      151.54      158.15      2.12 o 
  -2   6  10      589.47      566.61     17.47 o 
  -1   6  10      510.24      534.31      8.84 o 
   0   6  10     1152.22     1190.59     14.25 o 
   1   6  10      507.63      546.43      7.83 o 
   2   6  10      582.81      593.80     10.00 o 
   3   6  10      154.08      167.53      5.98 o 
   4   6  10      177.12      173.51      4.53 o 
   5   6  10      117.26      117.78      9.11 o 
   6   6  10       96.15       94.33      6.02 o 
  -6   7  10        4.93        1.13      4.44 o 
  -5   7  10      134.51      135.38      6.22 o 
  -4   7  10       76.27       76.57      5.48 o 
  -3   7  10       94.89      102.88      2.71 o 
  -2   7  10      430.86      437.72      8.24 o 
  -1   7  10      164.16      166.21      3.82 o 
   0   7  10      526.93      568.75     10.52 o 
   1   7  10      168.31      175.47      6.17 o 
   2   7  10      430.25      435.74      9.40 o 
   3   7  10       98.34       99.20      4.38 o 
   4   7  10       74.77       78.95      3.68 o 
   5   7  10      136.69      141.73     11.50 o 
   6   7  10        5.31        3.02      2.62 o 
  -5   8  10      156.70      174.51      8.29 o 
  -4   8  10       17.24       14.90      4.94 o 
  -3   8  10       72.67       70.49      2.49 o 
  -2   8  10      118.10      119.73      4.28 o 
  -1   8  10      148.79      143.98      3.48 o 
   0   8  10      297.63      302.81      8.45 o 
   1   8  10      143.76      141.66      4.67 o 
   2   8  10      112.66      114.01      5.25 o 
   3   8  10       75.73       74.13      4.04 o 
   4   8  10       17.04       17.38      3.28 o 
   5   8  10      159.51      165.39      7.55 o 
  -5   9  10       49.15       58.55      6.40 o 
  -4   9  10      199.23      202.08      9.62 o 
  -3   9  10      149.78      157.18      3.24 o 
  -2   9  10      411.71      422.15      6.73 o 
  -1   9  10       93.39       86.41      3.02 o 
   0   9  10      233.90      234.83      5.08 o 
   1   9  10       91.78       86.80      5.57 o 
   2   9  10      409.54      407.17      7.96 o 
   3   9  10      147.88      158.21      5.11 o 
   4   9  10      201.14      206.64      7.04 o 
   5   9  10       50.03       53.40      4.79 o 
  -5  10  10      276.22      302.71     17.88 o 
  -4  10  10       37.03       44.78      6.64 o 
  -3  10  10      432.49      422.69      8.93 o 
  -2  10  10      192.46      201.21      4.79 o 
  -1  10  10       81.71       85.72      4.30 o 
   0  10  10        6.53        6.47      1.94 o 
   1  10  10       81.94       91.74      4.20 o 
   2  10  10      192.27      200.40      7.92 o 
   3  10  10      438.03      414.35      8.97 o 
   4  10  10       37.45       35.29      4.37 o 
   5  10  10      274.94      292.46     13.98 o 
  -4  11  10      147.34      152.86      9.53 o 
  -3  11  10      138.29      143.00      4.45 o 
  -2  11  10       21.21       15.79      2.55 o 
  -1  11  10       96.75       92.39      4.26 o 
   0  11  10      747.41      756.33     19.20 o 
   1  11  10       97.72       95.85      4.17 o 
   2  11  10       21.53       18.48      3.32 o 
   3  11  10      139.77      150.38      6.24 o 
   4  11  10      148.55      150.06      6.49 o 
  -4  12  10       25.84       39.78      5.28 o 
  -3  12  10        8.94        8.32      1.97 o 
  -2  12  10       27.17       30.31      4.17 o 
  -1  12  10       58.86       54.93      3.60 o 
   0  12  10       12.26       14.97      1.90 o 
   1  12  10       61.66       59.33      4.04 o 
   2  12  10       28.36       32.58      3.46 o 
   3  12  10        8.61        7.93      2.63 o 
   4  12  10       25.17       30.86      3.93 o 
  -3  13  10       72.09       84.32      3.99 o 
  -2  13  10        1.74        2.62      2.69 o 
  -1  13  10       29.95       32.81      3.83 o 
   0  13  10        1.56       -0.11      2.55 o 
   1  13  10       31.63       41.39      4.33 o 
   2  13  10        1.69        1.87      2.37 o 
   3  13  10       71.59       78.17      4.41 o 
  -3  14  10        4.07        8.37      4.55 o 
  -2  14  10      215.53      208.85      8.25 o 
  -1  14  10        3.06        1.58      2.60 o 
   0  14  10       14.63       10.78      3.25 o 
   1  14  10        2.92        2.42      1.94 o 
   2  14  10      213.15      209.77      7.13 o 
   3  14  10        3.98        4.80      2.95 o 
  -2  15  10        3.06        6.47      2.51 o 
  -1  15  10       45.29       47.20      3.97 o 
   0  15  10       11.96        9.42      3.01 o 
   1  15  10       45.64       44.24      5.67 o 
   2  15  10        3.16        8.63      2.72 o 
   1   0  11     2107.74     2094.16     24.72 o 
   2   0  11      703.09      699.05     11.24 o 
   3   0  11     1225.62     1230.28     13.30 o 
   4   0  11       28.01       27.71      1.59 o 
   5   0  11       92.81       82.86      3.43 o 
   6   0  11       80.39       80.54      3.94 o 
  -6   1  11       57.07       51.00      4.74 o 
  -5   1  11       97.30       89.47      2.84 o 
  -4   1  11       83.15       91.52      2.63 o 
  -3   1  11      557.43      557.55      7.03 o 
  -2   1  11     1510.41     1497.29     17.55 o 
  -1   1  11     1231.06     1237.18     14.78 o 
   0   1  11       18.42       19.24      3.49 o 
   1   1  11     1218.34     1242.59     16.10 o 
   2   1  11     1499.05     1480.01     19.41 o 
   3   1  11      553.85      544.56      7.84 o 
   4   1  11       81.81       82.14      2.66 o 
   5   1  11       98.85       88.40      5.36 o 
   6   1  11       57.65       56.28      4.18 o 
  -6   2  11       25.29       31.62      2.90 o 
  -5   2  11       51.10       52.29      3.04 o 
  -4   2  11       13.89       10.52      2.67 o 
  -3   2  11      260.15      265.29      4.37 o 
  -2   2  11      942.51      923.43     13.04 o 
  -1   2  11      101.05      100.95      3.93 o 
   0   2  11      345.91      374.05      6.24 o 
   1   2  11      105.32       96.23      3.98 o 
   2   2  11      938.16      929.34     11.92 o 
   3   2  11      260.79      261.83      4.53 o 
   4   2  11       14.35       15.57      1.24 o 
   5   2  11       50.47       51.51      3.80 o 
   6   2  11       25.08       31.76      3.92 o 
  -6   3  11       68.53       70.38      2.93 o 
  -5   3  11       49.66       48.85      2.73 o 
  -4   3  11      260.11      247.78      5.38 o 
  -3   3  11       41.10       35.81      1.96 o 
  -2   3  11       68.08       61.27      3.41 o 
  -1   3  11        2.78        4.01      3.00 o 
   0   3  11       71.30       82.81      3.44 o 
   1   3  11        1.89        3.73      2.45 o 
   2   3  11       65.08       68.09      3.97 o 
   3   3  11       39.44       39.03      2.44 o 
   4   3  11      256.55      251.08      5.12 o 
   5   3  11       46.95       44.76      3.48 o 
   6   3  11       68.54       69.78      4.36 o 
  -6   4  11        3.46        1.83      1.41 o 
  -5   4  11       54.47       48.60      2.39 o 
  -4   4  11      126.41      132.47      6.07 o 
  -3   4  11      319.91      323.69      5.27 o 
  -2   4  11      557.09      555.52     12.56 o 
  -1   4  11      223.10      230.16      8.45 o 
   0   4  11        4.81       11.80      3.19 o 
   1   4  11      231.13      234.61      6.07 o 
   2   4  11      555.35      546.76      7.64 o 
   3   4  11      323.19      332.77      5.13 o 
   4   4  11      129.40      134.94      4.47 o 
   5   4  11       54.21       54.53      4.62 o 
   6   4  11        3.26        2.65      3.07 o 
  -6   5  11       17.00       13.09      3.52 o 
  -5   5  11      119.87      105.91      4.20 o 
  -4   5  11      430.56      403.59      7.27 o 
  -3   5  11      510.42      497.58      7.10 o 
  -2   5  11       85.24       99.40      4.92 o 
  -1   5  11       78.88       80.73      3.74 o 
   0   5  11      647.53      719.53     11.64 o 
   1   5  11       76.13       74.99      3.60 o 
   2   5  11       85.18      100.06      3.08 o 
   3   5  11      501.32      505.60      9.80 o 
   4   5  11      432.42      408.01     10.13 o 
   5   5  11      122.23      107.89      6.91 o 
   6   5  11       17.38       17.20      3.23 o 
  -6   6  11       24.63       23.77      6.40 o 
  -5   6  11       51.94       54.45      4.83 o 
  -4   6  11      121.19      110.64      4.62 o 
  -3   6  11      107.90      109.20      2.26 o 
  -2   6  11      460.32      476.45     10.19 o 
  -1   6  11      897.70      928.85     13.78 o 
   0   6  11     1012.83      979.48     15.21 o 
   1   6  11      898.72      936.74     11.64 o 
   2   6  11      464.31      480.06      8.67 o 
   3   6  11      104.26      109.88      4.25 o 
   4   6  11      118.75      108.71      4.42 o 
   5   6  11       51.28       54.18      4.13 o 
   6   6  11       23.77       25.95      3.37 o 
  -5   7  11       29.43       24.68      4.28 o 
  -4   7  11       69.32       70.81      5.64 o 
  -3   7  11      530.77      520.25      7.01 o 
  -2   7  11      315.42      318.31      3.82 o 
  -1   7  11      162.35      150.85      3.13 o 
   0   7  11      200.07      199.60      5.47 o 
   1   7  11      163.31      157.82      4.96 o 
   2   7  11      319.16      332.57      7.70 o 
   3   7  11      522.20      504.03      9.04 o 
   4   7  11       68.65       72.46      4.22 o 
   5   7  11       29.35       30.10      5.02 o 
  -5   8  11       75.74       77.27      6.69 o 
  -4   8  11       74.90       74.79      6.95 o 
  -3   8  11      108.24      110.62      5.57 o 
  -2   8  11       25.34       22.82      4.35 o 
  -1   8  11      305.13      306.10      4.90 o 
   0   8  11       97.89      101.88      4.72 o 
   1   8  11      304.34      313.80      7.99 o 
   2   8  11       24.17       21.54      3.75 o 
   3   8  11      103.22      112.66      4.94 o 
   4   8  11       75.89       79.90      4.02 o 
   5   8  11       75.93       87.23      4.53 o 
  -5   9  11       48.35       42.65      5.94 o 
  -4   9  11       74.32       67.56      6.99 o 
  -3   9  11       46.88       48.20      2.21 o 
  -2   9  11      165.22      158.26      4.43 o 
  -1   9  11       56.06       53.63      1.93 o 
   0   9  11       63.93       66.80      3.24 o 
   1   9  11       57.42       57.36      3.65 o 
   2   9  11      165.16      162.18      5.15 o 
   3   9  11       44.35       47.59      4.30 o 
   4   9  11       73.28       74.55      4.16 o 
   5   9  11       48.65       51.82      5.43 o 
  -5  10  11       11.50       13.20      4.72 o 
  -4  10  11       14.78       13.42      4.49 o 
  -3  10  11      370.83      354.65     11.05 o 
  -2  10  11      234.31      232.15      5.53 o 
  -1  10  11      291.19      288.03      6.18 o 
   0  10  11       71.22       75.84      3.30 o 
   1  10  11      291.72      297.02      7.71 o 
   2  10  11      240.25      236.76      5.87 o 
   3  10  11      364.86      352.53      7.74 o 
   4  10  11       14.65       16.53      3.41 o 
   5  10  11       11.47        8.25      3.49 o 
  -4  11  11      101.96      102.54      7.32 o 
  -3  11  11      107.20      104.00      5.64 o 
  -2  11  11      250.79      253.37     10.83 o 
  -1  11  11      195.53      213.74      7.99 o 
   0  11  11       23.65       24.95      3.11 o 
   1  11  11      196.85      204.09      9.36 o 
   2  11  11      256.82      255.28      7.24 o 
   3  11  11      108.52      101.98      4.63 o 
   4  11  11      102.63      113.15      6.07 o 
  -4  12  11        2.66       -1.63      3.84 o 
  -3  12  11      155.87      157.86      8.91 o 
  -2  12  11       30.12       36.25      3.27 o 
  -1  12  11       27.01       29.62      3.49 o 
   0  12  11       46.55       41.97      2.69 o 
   1  12  11       27.65       26.80      3.15 o 
   2  12  11       29.85       28.36      3.56 o 
   3  12  11      155.79      155.26      5.78 o 
   4  12  11        2.67        4.12      2.70 o 
  -3  13  11        0.77       -1.55      4.08 o 
  -2  13  11      133.69      130.67      4.90 o 
  -1  13  11       15.54       13.54      3.24 o 
   0  13  11        8.71       14.47      3.77 o 
   1  13  11       14.29       11.62      2.48 o 
   2  13  11      134.15      128.86      5.00 o 
   3  13  11        0.95        1.23      2.05 o 
  -2  14  11       14.83       18.54      3.05 o 
  -1  14  11       85.70       83.53      4.53 o 
   0  14  11       66.84       79.33      5.25 o 
   1  14  11       84.67       79.64      5.36 o 
   2  14  11       15.14       18.42      2.96 o 
  -1  15  11       60.25       59.51      4.93 o 
   0  15  11       30.10       25.23      6.09 o 
   1  15  11       61.08       63.06      5.57 o 
   0   0  12     1522.97     1414.81     24.13 o 
   1   0  12      410.66      387.25      7.63 o 
   2   0  12        3.86        3.09      2.00 o 
   3   0  12       59.99       65.69      2.98 o 
   4   0  12      397.00      382.76      5.69 o 
   5   0  12        3.06        2.09      1.61 o 
   6   0  12       66.99       68.38      7.21 o 
  -6   1  12       21.74       26.33      2.92 o 
  -5   1  12      241.24      243.19      4.39 o 
  -4   1  12       79.83       79.95      2.69 o 
  -3   1  12      183.37      178.31      4.14 o 
  -2   1  12      684.82      659.48     10.08 o 
  -1   1  12      990.94      973.54     13.22 o 
   0   1  12        3.99        6.77      2.87 o 
   1   1  12      988.22      973.77     13.76 o 
   2   1  12      678.04      655.65      9.77 o 
   3   1  12      185.67      175.45      4.18 o 
   4   1  12       80.96       81.17      4.47 o 
   5   1  12      241.75      241.51      6.62 o 
   6   1  12       22.47       21.19      3.27 o 
  -6   2  12       30.33       29.72      3.37 o 
  -5   2  12        3.09        7.34      2.54 o 
  -4   2  12      147.97      140.15      4.17 o 
  -3   2  12      501.59      492.42      7.53 o 
  -2   2  12       62.12       65.19      4.01 o 
  -1   2  12      144.67      132.69      4.85 o 
   0   2  12     2818.13     2747.44     35.27 o 
   1   2  12      141.56      130.91      4.76 o 
   2   2  12       61.51       69.13      3.39 o 
   3   2  12      510.81      494.77      7.49 o 
   4   2  12      147.46      140.18      2.60 o 
   5   2  12        3.34        3.26      2.48 o 
   6   2  12       30.22       26.64      5.21 o 
  -6   3  12       91.94       93.39      5.20 o 
  -5   3  12      117.02      124.55      3.72 o 
  -4   3  12      201.42      198.53      5.30 o 
  -3   3  12      311.98      315.91      7.71 o 
  -2   3  12      393.33      371.96      7.03 o 
  -1   3  12      823.21      851.42     12.29 o 
   0   3  12       96.32      112.07      5.12 o 
   1   3  12      820.91      848.68     11.62 o 
   2   3  12      393.32      371.12      6.99 o 
   3   3  12      310.09      317.29      5.13 o 
   4   3  12      200.93      197.99      4.98 o 
   5   3  12      118.14      113.02      6.60 o 
   6   3  12       90.67      100.53      4.84 o 
  -6   4  12       34.12       37.54      5.98 o 
  -5   4  12        4.84        8.99      2.26 o 
  -4   4  12       98.34       91.10      3.74 o 
  -3   4  12     1416.46     1442.32     18.90 o 
  -2   4  12      463.02      481.77      9.30 o 
  -1   4  12      431.31      444.92     13.23 o 
   0   4  12      723.49      666.53     14.52 o 
   1   4  12      434.78      436.15      9.24 o 
   2   4  12      460.69      478.86      8.15 o 
   3   4  12     1429.54     1477.13     16.01 o 
   4   4  12       98.98       98.62      4.91 o 
   5   4  12        5.11        6.80      3.74 o 
   6   4  12       33.99       41.15      3.95 o 
  -6   5  12      111.99      121.53     15.64 o 
  -5   5  12        2.07        2.16      1.45 o 
  -4   5  12      225.35      223.65      4.67 o 
  -3   5  12      418.62      427.59      6.69 o 
  -2   5  12      701.98      689.88     10.82 o 
  -1   5  12       78.33       83.42      4.90 o 
   0   5  12       99.21      108.46      5.84 o 
   1   5  12       77.39       76.76      3.67 o 
   2   5  12      703.22      706.22      9.79 o 
   3   5  12      418.28      434.39      7.59 o 
   4   5  12      227.08      222.13      7.66 o 
   5   5  12        2.04        2.45      2.81 o 
   6   5  12      111.98      118.19      6.50 o 
  -5   6  12       11.38       13.47      3.87 o 
  -4   6  12       62.88       65.34      3.21 o 
  -3   6  12       65.14       62.88      2.99 o 
  -2   6  12      802.11      803.57     12.70 o 
  -1   6  12      616.18      621.47     14.51 o 
   0   6  12      512.22      564.59     12.10 o 
   1   6  12      619.12      631.85     10.14 o 
   2   6  12      800.02      805.11     14.94 o 
   3   6  12       62.71       64.25      5.03 o 
   4   6  12       63.82       68.12      3.87 o 
   5   6  12       12.26       13.52      3.66 o 
  -5   7  12       66.46       75.45      6.66 o 
  -4   7  12      119.62      109.21      8.18 o 
  -3   7  12       60.69       68.53      3.98 o 
  -2   7  12      190.83      171.36      6.45 o 
  -1   7  12      240.77      254.95      5.15 o 
   0   7  12        0.89        0.17      1.44 o 
   1   7  12      236.17      256.44      7.77 o 
   2   7  12      185.98      172.41      6.70 o 
   3   7  12       62.22       65.54      4.35 o 
   4   7  12      118.33      114.18      5.71 o 
   5   7  12       65.54       67.72      5.03 o 
  -5   8  12       25.71       21.80      4.48 o 
  -4   8  12       62.20       63.85      9.12 o 
  -3   8  12       19.91       20.96      2.70 o 
  -2   8  12        5.94        7.10      3.54 o 
  -1   8  12      376.38      374.66     11.18 o 
   0   8  12       26.79       28.08      3.23 o 
   1   8  12      376.38      376.94      8.39 o 
   2   8  12        6.29        8.75      3.19 o 
   3   8  12       18.57       15.01      3.38 o 
   4   8  12       59.40       64.97      4.43 o 
   5   8  12       26.63       18.55      4.39 o 
  -5   9  12       51.91       63.95      5.81 o 
  -4   9  12        8.23        9.91      4.31 o 
  -3   9  12       12.69       10.37      1.67 o 
  -2   9  12       54.70       59.93      3.12 o 
  -1   9  12      194.03      199.17      4.71 o 
   0   9  12       43.27       50.29      4.54 o 
   1   9  12      195.06      209.62      6.40 o 
   2   9  12       56.20       54.06      4.40 o 
   3   9  12       12.37       10.53      2.97 o 
   4   9  12        8.03        9.69      4.04 o 
   5   9  12       52.77       57.16      5.62 o 
  -4  10  12       36.52       36.96      5.70 o 
  -3  10  12        7.91        5.99      1.82 o 
  -2  10  12       75.26       71.51      3.27 o 
  -1  10  12       60.57       60.82      2.80 o 
   0  10  12      477.93      484.36     12.59 o 
   1  10  12       61.14       68.47      5.43 o 
   2  10  12       75.02       71.77      4.78 o 
   3  10  12        7.96        4.40      2.76 o 
   4  10  12       36.90       39.17      4.14 o 
  -4  11  12       23.48       20.45      5.01 o 
  -3  11  12       48.65       37.71      5.85 o 
  -2  11  12      261.50      275.39      8.23 o 
  -1  11  12      146.92      151.29      6.86 o 
   0  11  12       24.03       25.67      4.32 o 
   1  11  12      151.74      147.43     10.60 o 
   2  11  12      262.78      270.12      7.16 o 
   3  11  12       50.10       47.04      4.10 o 
   4  11  12       22.94       14.60      3.47 o 
  -3  12  12      210.71      216.11      4.82 o 
  -2  12  12       12.40        9.77      3.16 o 
  -1  12  12       33.57       34.75      7.53 o 
   0  12  12       29.00       21.60      3.09 o 
   1  12  12       33.62       40.06      3.29 o 
   2  12  12       12.26       10.73      3.24 o 
   3  12  12      211.89      209.33      7.77 o 
  -3  13  12       31.85       33.51      6.16 o 
  -2  13  12      196.02      213.11      9.34 o 
  -1  13  12       44.52       59.31      4.32 o 
   0  13  12        9.44       11.15      1.87 o 
   1  13  12       43.61       51.48      3.56 o 
   2  13  12      193.51      205.47      8.43 o 
   3  13  12       32.66       26.15      4.10 o 
  -2  14  12        9.55        6.42      3.50 o 
  -1  14  12       29.64       27.07      3.73 o 
   0  14  12       33.52       34.74      4.61 o 
   1  14  12       29.92       25.96      3.86 o 
   2  14  12        9.64        7.99      3.12 o 
   0  15  12        0.36        1.32      2.88 o 
   1   0  13      523.22      498.28      9.72 o 
   2   0  13     1898.60     1856.09     23.47 o 
   3   0  13      470.22      459.64      6.74 o 
   4   0  13        0.01       -0.90      2.17 o 
   5   0  13      190.10      161.12      3.90 o 
   6   0  13      146.73      143.02      6.67 o 
  -6   1  13        8.53       13.17      3.14 o 
  -5   1  13      147.01      144.99      3.90 o 
  -4   1  13       87.16       83.45      3.01 o 
  -3   1  13       41.31       41.42      2.53 o 
  -2   1  13      577.37      553.93      8.71 o 
  -1   1  13      606.37      601.67      9.41 o 
   0   1  13        1.01        3.55      2.53 o 
   1   1  13      608.15      605.91     10.59 o 
   2   1  13      580.50      562.61      9.27 o 
   3   1  13       40.53       40.74      2.59 o 
   4   1  13       88.86       79.98      2.55 o 
   5   1  13      147.64      142.21      2.96 o 
   6   1  13        7.68        5.83      2.75 o 
  -6   2  13      137.28      138.68      5.31 o 
  -5   2  13       11.04       14.09      2.07 o 
  -4   2  13      114.91      124.41      2.99 o 
  -3   2  13      212.70      202.78      3.98 o 
  -2   2  13        4.93        2.68      2.84 o 
  -1   2  13       42.98       44.64      3.56 o 
   0   2  13      327.07      339.23      8.31 o 
   1   2  13       45.37       48.32      4.40 o 
   2   2  13        4.75        5.91      2.31 o 
   3   2  13      207.99      204.73      4.69 o 
   4   2  13      111.82      117.26      2.54 o 
   5   2  13       10.48        9.75      4.02 o 
   6   2  13      136.79      140.57      5.59 o 
  -6   3  13        8.92        8.65      2.62 o 
  -5   3  13       33.52       35.59      2.46 o 
  -4   3  13       15.98       14.77      1.25 o 
  -3   3  13      327.36      335.53      5.44 o 
  -2   3  13      265.37      268.12      7.28 o 
  -1   3  13      351.16      323.26      8.00 o 
   0   3  13        2.96        2.43      2.71 o 
   1   3  13      353.85      334.23      7.12 o 
   2   3  13      264.72      261.00      5.42 o 
   3   3  13      335.05      332.05      5.91 o 
   4   3  13       17.46       18.27      1.40 o 
   5   3  13       32.34       36.20      3.76 o 
   6   3  13        9.27       10.76      2.96 o 
  -6   4  13       30.03       22.54      5.12 o 
  -5   4  13       25.64       30.80      2.36 o 
  -4   4  13       35.32       34.91      2.49 o 
  -3   4  13      239.25      231.99      4.69 o 
  -2   4  13       41.06       35.69      3.34 o 
  -1   4  13       23.40       23.49      4.78 o 
   0   4  13      176.74      177.02      5.36 o 
   1   4  13       22.83       27.31      3.29 o 
   2   4  13       41.41       35.89      2.72 o 
   3   4  13      235.46      232.94      4.82 o 
   4   4  13       37.64       35.68      3.20 o 
   5   4  13       26.32       26.54      3.48 o 
   6   4  13       29.68       26.51      3.78 o 
  -5   5  13       23.09       22.20      3.69 o 
  -4   5  13       42.54       46.71      3.19 o 
  -3   5  13       55.97       57.65      2.90 o 
  -2   5  13      149.08      160.03      4.90 o 
  -1   5  13      309.51      320.57      8.12 o 
   0   5  13       76.02       71.30      4.05 o 
   1   5  13      314.14      325.70      8.63 o 
   2   5  13      150.29      160.08      4.08 o 
   3   5  13       53.88       59.70      2.20 o 
   4   5  13       42.79       44.60      3.28 o 
   5   5  13       23.20       24.45      4.93 o 
  -5   6  13       63.67       71.75     10.53 o 
  -4   6  13      123.16      119.69      4.41 o 
  -3   6  13      194.32      184.19      4.95 o 
  -2   6  13      193.48      195.94      6.71 o 
  -1   6  13      340.54      364.35      8.60 o 
   0   6  13       89.90       94.61      7.23 o 
   1   6  13      331.18      361.50     10.48 o 
   2   6  13      196.56      212.34      4.62 o 
   3   6  13      191.85      189.18      5.13 o 
   4   6  13      122.64      120.82      4.95 o 
   5   6  13       65.69       61.37      5.86 o 
  -5   7  13       34.10       26.88      4.81 o 
  -4   7  13       93.56       91.50      6.57 o 
  -3   7  13       17.00       15.25      2.83 o 
  -2   7  13      301.46      292.56      7.31 o 
  -1   7  13       97.97      108.82      4.95 o 
   0   7  13       58.76       48.40      3.14 o 
   1   7  13       97.04      104.09      3.87 o 
   2   7  13      296.65      303.24      7.42 o 
   3   7  13       17.08       15.95      3.49 o 
   4   7  13       97.94       93.44      4.43 o 
   5   7  13       35.10       28.24      4.67 o 
  -5   8  13       13.08        9.24      4.22 o 
  -4   8  13      128.08      122.48      7.60 o 
  -3   8  13      176.28      182.55      7.79 o 
  -2   8  13      133.32      132.35      2.80 o 
  -1   8  13       57.26       63.10      2.66 o 
   0   8  13        1.64        3.95      2.06 o 
   1   8  13       54.81       64.29      4.60 o 
   2   8  13      135.68      144.15      5.89 o 
   3   8  13      179.70      182.16      5.30 o 
   4   8  13      128.66      132.15      7.18 o 
   5   8  13       12.45       10.77      3.47 o 
  -4   9  13       46.13       49.30     12.59 o 
  -3   9  13      186.27      181.61      6.48 o 
  -2   9  13       34.53       34.74      6.17 o 
  -1   9  13      128.04      136.02      5.30 o 
   0   9  13      173.89      180.01      7.94 o 
   1   9  13      129.20      131.93      5.63 o 
   2   9  13       35.42       44.82      4.05 o 
   3   9  13      185.43      193.76      5.89 o 
   4   9  13       47.37       51.13      4.06 o 
  -4  10  13       21.23       24.06      6.97 o 
  -3  10  13       18.75       18.50      2.42 o 
  -2  10  13      354.20      378.25     11.37 o 
  -1  10  13       43.90       45.70      2.76 o 
   0  10  13       73.91       75.66      5.19 o 
   1  10  13       42.54       52.80      3.56 o 
   2  10  13      355.08      365.20      7.81 o 
   3  10  13       17.54       12.81      3.77 o 
   4  10  13       21.07       17.59      4.53 o 
  -4  11  13       19.43       13.99     16.58 o 
  -3  11  13      191.72      174.59      5.51 o 
  -2  11  13        0.50       -0.07      1.95 o 
  -1  11  13       43.62       45.85      3.12 o 
   0  11  13      106.30      107.10      6.40 o 
   1  11  13       44.21       51.35      4.38 o 
   2  11  13        0.49       -1.01      2.05 o 
   3  11  13      190.36      185.06      7.33 o 
   4  11  13       19.29       20.05      4.84 o 
  -3  12  13       36.07       36.32     10.44 o 
  -2  12  13       40.02       45.00      3.98 o 
  -1  12  13       53.04       61.55      5.74 o 
   0  12  13       47.00       52.19      4.07 o 
   1  12  13       54.20       65.16      5.14 o 
   2  12  13       40.19       41.06      6.39 o 
   3  12  13       37.28       36.40      3.85 o 
  -2  13  13       29.86       26.90      3.18 o 
  -1  13  13       59.60       68.05      4.84 o 
   0  13  13       16.56       16.35      4.29 o 
   1  13  13       60.21       64.00      3.48 o 
   2  13  13       29.61       31.70      3.20 o 
  -1  14  13      120.05      127.19      7.65 o 
   0  14  13      154.87      179.00     13.30 o 
   1  14  13      121.50      129.06      5.74 o 
   0   0  14      203.32      164.41     11.56 o 
   1   0  14      810.49      802.66     13.64 o 
   2   0  14      412.33      375.90      7.37 o 
   3   0  14      578.31      528.92      9.25 o 
   4   0  14       10.39       11.04      1.87 o 
   5   0  14      147.11      163.01      3.87 o 
   6   0  14       17.00       18.25      3.16 o 
  -6   1  14        3.61        5.16      2.69 o 
  -5   1  14       33.95       43.45      3.14 o 
  -4   1  14      585.69      559.98      7.57 o 
  -3   1  14      128.74      126.45      4.40 o 
  -2   1  14      245.16      251.32      6.82 o 
  -1   1  14       73.18       74.19      4.56 o 
   0   1  14      212.56      192.38      7.16 o 
   1   1  14       73.01       71.89      4.72 o 
   2   1  14      246.53      257.90      6.78 o 
   3   1  14      131.40      123.86      4.71 o 
   4   1  14      587.29      558.62     10.84 o 
   5   1  14       33.24       38.82      3.81 o 
   6   1  14        3.68        4.42      3.01 o 
  -6   2  14       63.97       58.75     18.55 o 
  -5   2  14       34.27       41.30      2.78 o 
  -4   2  14      204.09      201.41      4.03 o 
  -3   2  14      169.02      154.35      5.82 o 
  -2   2  14      330.48      320.63      7.40 o 
  -1   2  14      234.77      234.89      6.67 o 
   0   2  14      724.53      725.01     11.03 o 
   1   2  14      239.59      233.27      8.03 o 
   2   2  14      334.62      321.28      7.41 o 
   3   2  14      167.71      165.11      7.33 o 
   4   2  14      205.50      202.53      3.50 o 
   5   2  14       35.51       44.75      4.71 o 
   6   2  14       62.70       67.14      4.32 o 
  -5   3  14        9.60       10.31      2.97 o 
  -4   3  14      100.75       99.69      2.78 o 
  -3   3  14      274.54      277.19      5.13 o 
  -2   3  14      206.16      211.33      6.73 o 
  -1   3  14      191.40      188.67      5.93 o 
   0   3  14       74.46       76.33      4.81 o 
   1   3  14      190.92      181.33      5.70 o 
   2   3  14      206.00      213.15      5.12 o 
   3   3  14      273.00      271.77      5.97 o 
   4   3  14      101.92       97.67      2.54 o 
   5   3  14        8.94       12.78      2.96 o 
  -5   4  14       77.46       81.25      6.45 o 
  -4   4  14      237.80      234.79      5.42 o 
  -3   4  14       27.87       25.18      2.63 o 
  -2   4  14      207.45      202.73      7.21 o 
  -1   4  14       52.67       58.73      4.22 o 
   0   4  14      243.81      256.23      8.32 o 
   1   4  14       51.94       58.88      4.81 o 
   2   4  14      200.17      193.57      6.43 o 
   3   4  14       27.76       25.72      1.87 o 
   4   4  14      235.34      240.89     11.38 o 
   5   4  14       77.00       69.51      5.47 o 
  -5   5  14       63.03       58.93      3.27 o 
  -4   5  14       26.77       24.30      2.70 o 
  -3   5  14      253.40      256.36      6.30 o 
  -2   5  14       51.36       50.41      3.64 o 
  -1   5  14      196.61      201.18      6.57 o 
   0   5  14        3.33        7.29      2.75 o 
   1   5  14      195.45      198.26      5.78 o 
   2   5  14       50.51       52.99      2.89 o 
   3   5  14      245.74      261.46      4.93 o 
   4   5  14       27.00       23.63      2.98 o 
   5   5  14       63.17       62.45      5.44 o 
  -5   6  14       29.41       25.84      6.07 o 
  -4   6  14        4.33        6.62      1.76 o 
  -3   6  14       45.04       49.20      2.62 o 
  -2   6  14      609.77      618.14     18.12 o 
  -1   6  14       20.14       26.89      4.26 o 
   0   6  14        1.02        1.38      2.46 o 
   1   6  14       20.67       31.28      3.14 o 
   2   6  14      599.15      619.91      9.48 o 
   3   6  14       44.47       51.84      4.07 o 
   4   6  14        4.25        5.31      2.37 o 
   5   6  14       28.41       31.00      3.75 o 
  -5   7  14       61.32       72.32      6.25 o 
  -4   7  14       29.27       43.99      9.90 o 
  -3   7  14       17.75       19.27      1.69 o 
  -2   7  14       19.77       17.69      3.06 o 
  -1   7  14      136.10      140.84      6.56 o 
   0   7  14        0.49        1.99      1.90 o 
   1   7  14      134.55      136.74      3.96 o 
   2   7  14       19.54       20.46      3.51 o 
   3   7  14       18.45       18.99      3.00 o 
   4   7  14       27.55       30.22      4.22 o 
   5   7  14       60.70       73.53      6.04 o 
  -5   8  14        6.01        1.55      4.69 o 
  -4   8  14        6.63        8.59      4.86 o 
  -3   8  14       72.24       74.51      5.00 o 
  -2   8  14      173.69      169.97      6.21 o 
  -1   8  14       68.90       78.20      3.79 o 
   0   8  14       24.37       33.07      3.54 o 
   1   8  14       71.11       69.21      4.60 o 
   2   8  14      178.68      185.03      6.46 o 
   3   8  14       69.58       88.84      5.96 o 
   4   8  14        6.83        3.90      2.78 o 
   5   8  14        6.22        5.28      3.18 o 
  -4   9  14       69.42       75.03      9.23 o 
  -3   9  14       33.63       39.27      2.91 o 
  -2   9  14       27.04       26.73      5.35 o 
  -1   9  14        3.91        7.59      1.96 o 
   0   9  14       72.21       81.98      5.53 o 
   1   9  14        3.73        6.10      3.20 o 
   2   9  14       27.55       24.90      3.60 o 
   3   9  14       33.61       38.21      4.06 o 
   4   9  14       66.41       67.84      4.64 o 
  -4  10  14        1.62        1.98      5.31 o 
  -3  10  14       10.25        6.61      2.24 o 
  -2  10  14       37.86       40.54      3.17 o 
  -1  10  14       77.31       90.90     11.33 o 
   0  10  14       45.70       33.33      5.02 o 
   1  10  14       79.07       91.75      4.46 o 
   2  10  14       37.66       33.57      5.90 o 
   3  10  14       10.19        9.59      3.07 o 
   4  10  14        1.59        2.11      2.53 o 
  -3  11  14       43.14       44.56      7.50 o 
  -2  11  14       35.94       36.70      3.34 o 
  -1  11  14      158.57      157.24      9.88 o 
   0  11  14      149.39      165.48      8.86 o 
   1  11  14      156.49      169.60      7.60 o 
   2  11  14       36.22       37.97      4.28 o 
   3  11  14       43.29       49.78      4.24 o 
  -3  12  14       42.74       27.36     24.09 o 
  -2  12  14      173.85      179.43      8.80 o 
  -1  12  14       52.60       58.39      4.86 o 
   0  12  14      100.73       88.24      4.94 o 
   1  12  14       54.80       56.35      5.12 o 
   2  12  14      173.11      176.60      6.90 o 
   3  12  14       41.89       46.03      4.63 o 
  -2  13  14       24.31       29.77      3.10 o 
  -1  13  14      110.57      114.84      8.66 o 
   0  13  14       12.42        8.93      1.96 o 
   1  13  14      112.39      118.36      4.99 o 
   2  13  14       24.61       28.10      3.58 o 
  -1  14  14       10.88        8.81      3.42 o 
   0  14  14       30.41       29.59      4.32 o 
   1  14  14       10.83        9.29      3.02 o 
   1   0  15      666.20      611.58     11.30 o 
   2   0  15      100.34       85.67      4.61 o 
   3   0  15      154.63      156.60      4.32 o 
   4   0  15       26.50       24.80      2.26 o 
   5   0  15       45.54       53.45      3.00 o 
  -5   1  15       29.90       31.17      3.38 o 
  -4   1  15       60.17       57.10      2.97 o 
  -3   1  15       14.99       15.49      2.30 o 
  -2   1  15      423.45      401.02      7.60 o 
  -1   1  15      245.82      235.71      7.10 o 
   0   1  15       26.42       26.18      3.44 o 
   1   1  15      247.39      241.16      7.15 o 
   2   1  15      431.40      393.45      7.39 o 
   3   1  15       15.49       14.90      2.47 o 
   4   1  15       61.64       58.38      3.01 o 
   5   1  15       29.35       31.75      4.06 o 
  -5   2  15       68.25       69.31      3.38 o 
  -4   2  15       26.75       23.73      2.51 o 
  -3   2  15      381.40      368.04      7.88 o 
  -2   2  15      106.36      107.21      4.41 o 
  -1   2  15      309.90      289.97      7.91 o 
   0   2  15        0.19        0.78      2.28 o 
   1   2  15      309.07      292.08      8.66 o 
   2   2  15      110.43      108.67      4.86 o 
   3   2  15      387.46      379.92      8.36 o 
   4   2  15       27.55       27.54      1.81 o 
   5   2  15       67.05       65.68      3.37 o 
  -5   3  15       82.52       80.27      3.82 o 
  -4   3  15      110.37      108.54      2.88 o 
  -3   3  15      256.68      252.16      6.63 o 
  -2   3  15      665.45      625.02     10.17 o 
  -1   3  15      195.13      200.72      6.27 o 
   0   3  15       33.26       30.44      4.05 o 
   1   3  15      201.61      199.24      6.00 o 
   2   3  15      665.78      625.05     10.27 o 
   3   3  15      261.79      252.66      4.95 o 
   4   3  15      112.28      106.89      3.22 o 
   5   3  15       79.99       78.79      3.94 o 
  -5   4  15       27.00       24.32      2.86 o 
  -4   4  15       13.32       13.48      1.60 o 
  -3   4  15      303.14      296.95      6.88 o 
  -2   4  15       13.10       20.15      2.98 o 
  -1   4  15      641.05      626.66     11.15 o 
   0   4  15      304.42      312.31      7.85 o 
   1   4  15      634.24      602.20     11.11 o 
   2   4  15       12.63       15.70      2.70 o 
   3   4  15      307.34      294.89     11.24 o 
   4   4  15       12.22       14.52      1.06 o 
   5   4  15       27.04       26.48      3.02 o 
  -5   5  15       97.24      102.20      6.22 o 
  -4   5  15      199.55      219.54      7.15 o 
  -3   5  15       38.66       45.75      2.95 o 
  -2   5  15       22.83       19.40      3.83 o 
  -1   5  15       84.92       91.47      5.52 o 
   0   5  15      277.78      294.73      7.09 o 
   1   5  15       80.43       90.09      4.48 o 
   2   5  15       22.83       17.62      2.76 o 
   3   5  15       40.58       51.49      3.86 o 
   4   5  15      203.75      212.63      6.25 o 
   5   5  15       97.68      110.72      4.68 o 
  -5   6  15        9.11        5.96      5.46 o 
  -4   6  15        2.05        5.62      1.85 o 
  -3   6  15      289.75      274.82      5.14 o 
  -2   6  15      381.31      411.70     11.65 o 
  -1   6  15       98.76       94.41      5.91 o 
   0   6  15       59.12       55.54      4.51 o 
   1   6  15       96.04       95.56      5.49 o 
   2   6  15      380.85      407.06      7.40 o 
   3   6  15      287.21      274.06      6.73 o 
   4   6  15        2.64        5.22      2.66 o 
   5   6  15        9.87        9.77      2.79 o 
  -5   7  15        6.52        1.08      4.98 o 
  -4   7  15       68.21       72.71     13.16 o 
  -3   7  15       55.04       58.88      2.29 o 
  -2   7  15      269.85      292.16     10.42 o 
  -1   7  15       37.98       37.54      4.22 o 
   0   7  15       18.83       14.72      2.42 o 
   1   7  15       38.72       41.19      3.66 o 
   2   7  15      273.70      274.60      8.92 o 
   3   7  15       56.61       54.80      4.60 o 
   4   7  15       69.95       69.12      4.26 o 
   5   7  15        6.24        6.22      2.87 o 
  -4   8  15        2.17       -2.23      4.77 o 
  -3   8  15       75.74       72.14      6.22 o 
  -2   8  15       55.07       58.44      3.20 o 
  -1   8  15       16.79       19.01      1.91 o 
   0   8  15      117.70      114.89      4.26 o 
   1   8  15       18.32       14.28      3.14 o 
   2   8  15       57.74       67.52      4.91 o 
   3   8  15       78.71       75.20      4.46 o 
   4   8  15        2.63        3.27      3.10 o 
  -4   9  15       12.67        9.10      7.85 o 
  -3   9  15      178.40      182.61      5.72 o 
  -2   9  15      194.85      204.30     10.32 o 
  -1   9  15       36.81       32.72      4.38 o 
   0   9  15       44.38       36.69      6.48 o 
   1   9  15       38.60       33.55      4.84 o 
   2   9  15      196.99      202.57      8.95 o 
   3   9  15      177.18      191.63      6.54 o 
   4   9  15       13.15       11.12      3.01 o 
  -4  10  15       22.20       18.93     15.87 o 
  -3  10  15      104.87      113.40      4.60 o 
  -2  10  15       42.72       52.62      7.31 o 
  -1  10  15       38.75       40.61      3.57 o 
   0  10  15       27.68       30.96      3.87 o 
   1  10  15       38.89       35.00      4.79 o 
   2  10  15       44.54       54.94      5.25 o 
   3  10  15      103.69      109.12      5.58 o 
   4  10  15       22.13       13.68      5.15 o 
  -3  11  15        6.75        9.06      8.37 o 
  -2  11  15       35.84       45.03      3.78 o 
  -1  11  15       29.32       30.66      2.65 o 
   0  11  15        5.75        2.41      3.11 o 
   1  11  15       28.92       31.88      4.35 o 
   2  11  15       36.91       46.35      4.80 o 
   3  11  15        7.17        8.72      3.25 o 
  -2  12  15       20.66       28.59      6.57 o 
  -1  12  15       26.44       26.78      3.48 o 
   0  12  15      146.74      141.75      8.62 o 
   1  12  15       27.57       30.88      3.51 o 
   2  12  15       20.89       27.76      4.12 o 
  -1  13  15        3.05        2.19      2.97 o 
   0  13  15       63.34       78.20     11.32 o 
   1  13  15        3.14        5.30      2.75 o 
   0   0  16      731.78      730.40     16.51 o 
   1   0  16     1059.87     1012.03     15.54 o 
   2   0  16       31.66       33.40      3.29 o 
   3   0  16      130.18      127.21      5.84 o 
   4   0  16      126.08      130.69      4.02 o 
   5   0  16        2.90        4.61      2.87 o 
  -5   1  16       58.63       58.33      8.52 o 
  -4   1  16        1.82        4.55      1.65 o 
  -3   1  16       14.80       12.59      2.39 o 
  -2   1  16       47.60       43.40      4.08 o 
  -1   1  16      148.73      150.97      7.69 o 
   0   1  16      102.92       96.18      4.69 o 
   1   1  16      153.64      154.27      6.73 o 
   2   1  16       47.24       49.26      3.50 o 
   3   1  16       14.41       12.84      2.54 o 
   4   1  16        1.81        2.85      1.80 o 
   5   1  16       57.50       63.61      3.38 o 
  -5   2  16       83.03       73.69      9.10 o 
  -4   2  16       50.16       52.88      2.23 o 
  -3   2  16      149.50      145.02      5.12 o 
  -2   2  16      149.48      150.48      5.44 o 
  -1   2  16       26.88       22.14      3.90 o 
   0   2  16        0.44        0.35      2.24 o 
   1   2  16       27.74       25.65      3.75 o 
   2   2  16      150.93      144.69      6.46 o 
   3   2  16      152.28      147.79      4.24 o 
   4   2  16       47.05       49.94      2.13 o 
   5   2  16       82.89       81.01      5.01 o 
  -5   3  16       35.71       30.30      8.18 o 
  -4   3  16      105.82       97.29      3.92 o 
  -3   3  16       10.58       10.53      3.23 o 
  -2   3  16      188.62      187.19      5.87 o 
  -1   3  16      195.15      198.29      7.61 o 
   0   3  16       29.82       19.62      3.92 o 
   1   3  16      200.28      202.88      6.15 o 
   2   3  16      187.55      177.30      6.52 o 
   3   3  16       11.28       12.74      2.04 o 
   4   3  16      104.20      100.84      3.25 o 
   5   3  16       35.18       37.23      3.48 o 
  -5   4  16       51.34       52.85      6.58 o 
  -4   4  16       22.70       20.59      1.93 o 
  -3   4  16       68.27       83.51      5.98 o 
  -2   4  16       90.44       87.10      4.30 o 
  -1   4  16       35.56       35.69      4.27 o 
   0   4  16       57.74       51.62      5.15 o 
   1   4  16       36.73       35.82      5.68 o 
   2   4  16       91.50       90.75      3.74 o 
   3   4  16       69.55       77.84      3.45 o 
   4   4  16       23.00       21.88      1.82 o 
   5   4  16       52.01       51.76      5.24 o 
  -5   5  16        8.31        4.36      3.94 o 
  -4   5  16        8.06        7.02      1.91 o 
  -3   5  16       61.51       57.04      2.95 o 
  -2   5  16      805.94      817.38     17.99 o 
  -1   5  16       20.50       17.14      3.56 o 
   0   5  16       94.86       94.73      6.78 o 
   1   5  16       20.16       17.41      3.11 o 
   2   5  16      791.07      810.21     12.90 o 
   3   5  16       61.18       61.56      3.35 o 
   4   5  16        8.46        7.67      2.67 o 
   5   5  16        8.29        9.06      2.98 o 
  -5   6  16       47.96       72.56      8.27 o 
  -4   6  16       15.62       12.64      6.09 o 
  -3   6  16      259.60      266.54      4.82 o 
  -2   6  16       21.00       22.79      3.92 o 
  -1   6  16      110.55      114.53      5.24 o 
   0   6  16       31.78       43.21      4.04 o 
   1   6  16      111.79      114.64      4.61 o 
   2   6  16       21.57       27.44      3.12 o 
   3   6  16      257.51      273.68      9.72 o 
   4   6  16       16.36       16.22      4.33 o 
   5   6  16       48.19       51.26      3.96 o 
  -4   7  16        8.97        7.98      7.86 o 
  -3   7  16       13.40        9.86      1.87 o 
  -2   7  16      222.21      239.58      7.86 o 
  -1   7  16       53.88       68.52      4.51 o 
   0   7  16      136.94      130.50      5.42 o 
   1   7  16       55.52       77.21      9.17 o 
   2   7  16      219.55      231.47      5.41 o 
   3   7  16       12.58       13.27      3.12 o 
   4   7  16        9.05       12.62      2.88 o 
  -4   8  16       74.24       81.98     50.12 o 
  -3   8  16        3.46        5.05      3.04 o 
  -2   8  16       15.95       16.97      2.19 o 
  -1   8  16        9.63        7.29      2.30 o 
   0   8  16        0.23        2.15      1.79 o 
   1   8  16        9.07        5.75      2.38 o 
   2   8  16       15.86       14.46      3.91 o 
   3   8  16        3.66        3.94      2.77 o 
   4   8  16       75.48       85.97      4.77 o 
  -4   9  16        8.92        4.82      8.60 o 
  -3   9  16      107.57      108.75      4.27 o 
  -2   9  16       22.01       21.59      1.98 o 
  -1   9  16       11.10       13.43      2.64 o 
   0   9  16        8.00       12.80      3.17 o 
   1   9  16       11.23       14.52      3.24 o 
   2   9  16       22.84       22.06      3.53 o 
   3   9  16      107.58      117.66      5.62 o 
   4   9  16        9.19        8.96      4.00 o 
  -3  10  16       32.00       33.12     11.38 o 
  -2  10  16        2.15        6.69      3.36 o 
  -1  10  16       44.66       44.00      5.30 o 
   0  10  16       36.02       39.32      3.52 o 
   1  10  16       44.35       41.49      4.06 o 
   2  10  16        2.25        4.68      2.92 o 
   3  10  16       31.78       33.30      3.78 o 
  -3  11  16       13.23        3.97      6.15 o 
  -2  11  16       34.86       39.67      3.84 o 
  -1  11  16       97.91      126.97     18.79 o 
   0  11  16        6.10        3.58      2.76 o 
   1  11  16      100.57      114.58      5.00 o 
   2  11  16       35.27       41.52      4.31 o 
   3  11  16       12.88       13.16      4.05 o 
  -2  12  16        0.22        3.85      2.34 o 
  -1  12  16      105.64      104.01      5.67 o 
   0  12  16       49.95       48.59      6.16 o 
   1  12  16      105.38      105.02      6.40 o 
   2  12  16        0.20       -1.66      2.57 o 
  -1  13  16       28.60       33.45      5.12 o 
   0  13  16        0.19       -1.46      3.35 o 
   1  13  16       28.10       29.31      4.52 o 
   1   0  17      188.58      195.00      9.19 o 
   2   0  17      968.20      923.29     16.49 o 
   3   0  17      318.15      286.92      6.55 o 
   4   0  17      237.07      251.88      5.28 o 
   5   0  17        0.12        1.33      2.88 o 
  -5   1  17       29.41       27.96      3.63 o 
  -4   1  17       72.68       71.56      3.28 o 
  -3   1  17      318.29      319.72      6.34 o 
  -2   1  17      119.80      116.96      5.41 o 
  -1   1  17      570.60      525.21     10.60 o 
   0   1  17        3.20        4.42      2.83 o 
   1   1  17      565.94      549.91      9.78 o 
   2   1  17      118.93      118.73      6.47 o 
   3   1  17      319.83      326.10      9.39 o 
   4   1  17       71.58       72.85      2.94 o 
   5   1  17       30.06       33.49      3.26 o 
  -5   2  17        2.27        1.34      2.25 o 
  -4   2  17      165.91      159.63      4.41 o 
  -3   2  17       48.50       41.39      3.43 o 
  -2   2  17      110.90      107.01      4.53 o 
  -1   2  17      176.73      191.91      8.32 o 
   0   2  17        2.05        1.47      3.62 o 
   1   2  17      179.51      182.03      6.09 o 
   2   2  17      114.14      117.32      4.95 o 
   3   2  17       49.97       42.42      2.91 o 
   4   2  17      166.51      166.17      5.90 o 
   5   2  17        2.22        3.21      2.00 o 
  -5   3  17       46.62       52.64     13.53 o 
  -4   3  17       66.66       67.46      3.29 o 
  -3   3  17      139.07      134.02      6.59 o 
  -2   3  17       32.52       29.87      3.33 o 
  -1   3  17      161.65      159.49      5.57 o 
   0   3  17       50.95       44.08      5.68 o 
   1   3  17      162.13      161.81      6.52 o 
   2   3  17       31.85       28.88      2.96 o 
   3   3  17      139.44      134.97      7.14 o 
   4   3  17       64.12       63.73      3.99 o 
   5   3  17       46.30       46.43      3.23 o 
  -5   4  17       25.29       26.16      5.01 o 
  -4   4  17       89.15       88.89      2.94 o 
  -3   4  17      184.49      178.37      5.96 o 
  -2   4  17       24.92       22.00      4.23 o 
  -1   4  17       40.79       41.49      3.85 o 
   0   4  17       57.19       65.35      5.02 o 
   1   4  17       42.62       44.33      4.31 o 
   2   4  17       24.97       24.37      3.50 o 
   3   4  17      185.35      185.37      5.07 o 
   4   4  17       89.72       86.13      4.22 o 
   5   4  17       25.29       21.03      3.03 o 
  -4   5  17       50.17       48.38      3.57 o 
  -3   5  17      115.75      113.54      3.67 o 
  -2   5  17      367.89      367.91     10.46 o 
  -1   5  17      239.27      242.15      8.33 o 
   0   5  17      264.55      251.98      6.96 o 
   1   5  17      236.79      234.19      6.15 o 
   2   5  17      367.22      368.81     10.74 o 
   3   5  17      114.68      123.11      5.57 o 
   4   5  17       50.05       51.20      3.65 o 
  -4   6  17       81.97       83.94     10.13 o 
  -3   6  17       42.84       39.72      2.64 o 
  -2   6  17        4.30        6.42      4.55 o 
  -1   6  17      355.54      348.31      9.82 o 
   0   6  17       66.23       73.65      4.85 o 
   1   6  17      352.57      349.44     11.42 o 
   2   6  17        4.54        7.19      2.62 o 
   3   6  17       41.50       38.01      6.88 o 
   4   6  17       81.51       84.58      4.57 o 
  -4   7  17       25.75       21.50      8.77 o 
  -3   7  17       14.47       13.63      2.34 o 
  -2   7  17      101.32      101.32      5.37 o 
  -1   7  17       56.13       57.10      4.31 o 
   0   7  17       21.46       19.16      3.53 o 
   1   7  17       55.33       61.89      3.67 o 
   2   7  17      103.97      107.18      4.04 o 
   3   7  17       14.06       17.55      4.11 o 
   4   7  17       24.58       25.54      4.42 o 
  -4   8  17       18.61       15.57     16.44 o 
  -3   8  17       46.94       49.98      3.75 o 
  -2   8  17      165.44      157.94      4.85 o 
  -1   8  17        1.22        2.55      1.93 o 
   0   8  17      112.54      123.01      4.66 o 
   1   8  17        1.32        0.48      2.42 o 
   2   8  17      162.46      152.48      6.32 o 
   3   8  17       47.12       49.37      4.04 o 
   4   8  17       19.21       19.87      4.16 o 
  -3   9  17       46.99       51.72      5.44 o 
  -2   9  17      128.55      144.81      8.73 o 
  -1   9  17      232.66      237.16      8.36 o 
   0   9  17        2.49        7.26      2.58 o 
   1   9  17      229.53      248.75      7.75 o 
   2   9  17      130.14      144.32      6.94 o 
   3   9  17       47.04       51.21     10.96 o 
  -3  10  17       66.45       79.44     11.68 o 
  -2  10  17      275.21      299.56     11.73 o 
  -1  10  17        6.12        4.69      2.53 o 
   0  10  17       14.91       15.96      3.47 o 
   1  10  17        6.19       12.02      3.34 o 
   2  10  17      276.86      294.26      9.44 o 
   3  10  17       65.69       63.99      6.62 o 
  -2  11  17       34.25       36.69      3.40 o 
  -1  11  17       46.64       48.17      8.60 o 
   0  11  17       55.27       63.03      3.97 o 
   1  11  17       45.64       42.75      3.82 o 
   2  11  17       34.84       37.74      5.10 o 
  -1  12  17       13.54       23.18      5.18 o 
   0  12  17        1.20        0.15      1.87 o 
   1  12  17       13.94       18.40      3.45 o 
   0   0  18      118.21      110.37     11.08 o 
   1   0  18        9.77        7.13      2.98 o 
   2   0  18      140.43      128.75      5.42 o 
   3   0  18       59.93       69.48      4.72 o 
   4   0  18        6.86        9.12      1.92 o 
   5   0  18      106.11      110.16      6.86 o 
  -5   1  18       76.24       83.05      5.56 o 
  -4   1  18        3.96        4.99      2.45 o 
  -3   1  18      119.53      115.01      4.18 o 
  -2   1  18       79.59       66.70      4.96 o 
  -1   1  18       38.79       28.64      3.61 o 
   0   1  18      202.03      189.10      8.37 o 
   1   1  18       39.53       36.43      4.08 o 
   2   1  18       80.30       69.11      4.12 o 
   3   1  18      121.20      109.90      5.75 o 
   4   1  18        4.10        5.88      2.08 o 
   5   1  18       76.35       68.67      7.21 o 
  -5   2  18       30.64       22.45      4.60 o 
  -4   2  18       93.70       88.16      3.11 o 
  -3   2  18       90.97       88.52      3.92 o 
  -2   2  18      236.37      228.70      6.59 o 
  -1   2  18       59.02       58.06      4.07 o 
   0   2  18       27.47       22.95      3.98 o 
   1   2  18       57.87       53.05      4.57 o 
   2   2  18      235.29      228.81      9.32 o 
   3   2  18       91.00       87.30      4.09 o 
   4   2  18       92.35       87.36      3.52 o 
   5   2  18       31.44       29.11      2.91 o 
  -4   3  18       57.27       56.68      5.49 o 
  -3   3  18       99.30      103.03      5.20 o 
  -2   3  18       26.37       30.35      4.33 o 
  -1   3  18      235.89      218.90      6.80 o 
   0   3  18      441.80      423.00     10.21 o 
   1   3  18      238.48      225.38      6.82 o 
   2   3  18       27.03       26.92      3.91 o 
   3   3  18       99.39      101.35      3.95 o 
   4   3  18       59.86       59.18      4.39 o 
  -4   4  18       14.93       18.36      3.11 o 
  -3   4  18       96.95       92.89      6.98 o 
  -2   4  18      517.52      515.11     10.89 o 
  -1   4  18       73.73       72.71      4.85 o 
   0   4  18      136.83      138.77      6.10 o 
   1   4  18       73.27       72.62      5.02 o 
   2   4  18      519.69      512.71      9.11 o 
   3   4  18       96.36       98.99     12.93 o 
   4   4  18       14.54       13.71      2.94 o 
  -4   5  18       11.52        9.68      3.08 o 
  -3   5  18      235.07      236.95      8.72 o 
  -2   5  18       93.88       96.25      5.06 o 
  -1   5  18      294.85      282.01      8.58 o 
   0   5  18       43.69       38.38      4.62 o 
   1   5  18      299.30      283.36      7.70 o 
   2   5  18       95.14       88.43      4.44 o 
   3   5  18      236.80      232.43      6.92 o 
   4   5  18       11.59       10.12      3.89 o 
  -4   6  18       19.45       12.54      4.82 o 
  -3   6  18       45.98       45.69      2.46 o 
  -2   6  18      303.76      301.96     11.21 o 
  -1   6  18      103.70      106.92      5.40 o 
   0   6  18       61.31       52.37      4.26 o 
   1   6  18      105.54      102.53      7.02 o 
   2   6  18      300.21      301.90      7.19 o 
   3   6  18       45.55       46.59      2.85 o 
   4   6  18       19.51       15.91      3.30 o 
  -4   7  18       45.56       37.60     14.51 o 
  -3   7  18      137.63      130.56     14.39 o 
  -2   7  18        2.84        1.20      2.78 o 
  -1   7  18        5.50        6.00      3.05 o 
   0   7  18        3.16        2.14      2.66 o 
   1   7  18        5.88        4.23      2.35 o 
   2   7  18        2.70        3.06      2.02 o 
   3   7  18      137.62      132.13      5.75 o 
   4   7  18       45.91       53.58      8.40 o 
  -3   8  18       55.18       56.77      5.60 o 
  -2   8  18      117.95      120.17      6.70 o 
  -1   8  18       27.48       28.87      2.53 o 
   0   8  18        1.39        1.03      2.35 o 
   1   8  18       27.18       30.83      2.88 o 
   2   8  18      120.44      120.35      6.69 o 
   3   8  18       55.35       61.64      5.39 o 
  -3   9  18       30.74       29.95      9.13 o 
  -2   9  18       25.55       28.52      4.62 o 
  -1   9  18       38.96       42.24      3.33 o 
   0   9  18       60.21       65.03      4.06 o 
   1   9  18       38.95       35.37      6.68 o 
   2   9  18       25.61       22.26      3.85 o 
   3   9  18       30.31       30.07      5.92 o 
  -2  10  18       23.25       20.11      5.98 o 
  -1  10  18       92.23       97.21      3.94 o 
   0  10  18       42.71       40.28      4.90 o 
   1  10  18       92.66      104.31      5.99 o 
   2  10  18       23.42       34.65      4.57 o 
  -2  11  18        4.80        3.27      4.04 o 
  -1  11  18       14.56       13.52      4.72 o 
   0  11  18       10.89        8.05      2.51 o 
   1  11  18       14.74       13.78      4.59 o 
   2  11  18        4.92        6.52      3.33 o 
   0  12  18       26.41       35.46      7.16 o 
   1   0  19      221.04      189.86      6.67 o 
   2   0  19        4.00        7.13      2.60 o 
   3   0  19       20.75       21.55      3.23 o 
   4   0  19        1.42        3.13      2.02 o 
  -4   1  19       71.77       61.68      4.68 o 
  -3   1  19      136.49      135.34      5.12 o 
  -2   1  19       45.51       40.32      3.53 o 
  -1   1  19       82.45       82.84      4.71 o 
   0   1  19        7.18        3.55      2.84 o 
   1   1  19       79.82       74.98      4.67 o 
   2   1  19       47.59       40.42      3.65 o 
   3   1  19      137.62      134.56      4.64 o 
   4   1  19       71.71       63.23      3.20 o 
  -4   2  19       21.83       20.50      2.38 o 
  -3   2  19       84.94       82.22      4.58 o 
  -2   2  19       76.55       66.48      4.75 o 
  -1   2  19       47.47       44.15      4.23 o 
   0   2  19      308.80      296.89      8.03 o 
   1   2  19       48.04       43.26      4.04 o 
   2   2  19       74.92       78.26      4.41 o 
   3   2  19       82.26       81.98      5.61 o 
   4   2  19       22.01       20.98      2.60 o 
  -4   3  19       32.99       29.68      4.63 o 
  -3   3  19       17.26       23.95      4.39 o 
  -2   3  19       32.09       27.24      3.82 o 
  -1   3  19      116.12      111.76      5.60 o 
   0   3  19       98.63       94.86      5.56 o 
   1   3  19      115.54      118.64      6.23 o 
   2   3  19       30.11       27.58      3.85 o 
   3   3  19       17.67       20.75      2.63 o 
   4   3  19       32.24       31.57      4.09 o 
  -4   4  19        4.83        3.08      3.04 o 
  -3   4  19       16.06       12.72      2.71 o 
  -2   4  19       57.39       64.38      4.57 o 
  -1   4  19       59.35       58.43      4.29 o 
   0   4  19      179.58      182.11      8.11 o 
   1   4  19       58.08       57.10      5.81 o 
   2   4  19       57.50       64.97      3.97 o 
   3   4  19       15.17       13.33      2.67 o 
   4   4  19        5.70        3.31      2.39 o 
  -4   5  19       14.66       15.43      4.01 o 
  -3   5  19       64.45       63.33      4.75 o 
  -2   5  19       16.70       16.78      3.92 o 
  -1   5  19        0.57       -2.79      2.44 o 
   0   5  19       61.27       59.77      4.52 o 
   1   5  19        0.48        1.67      2.09 o 
   2   5  19       16.75       14.85      3.09 o 
   3   5  19       64.02       59.57      9.67 o 
   4   5  19       13.55       10.01      4.37 o 
  -4   6  19       44.81       36.70      7.09 o 
  -3   6  19      136.88      139.83      8.37 o 
  -2   6  19      121.97      118.80      6.55 o 
  -1   6  19       54.36       62.33      5.59 o 
   0   6  19        0.02       -1.28      2.46 o 
   1   6  19       53.42       59.41      4.55 o 
   2   6  19      121.38      122.26      5.04 o 
   3   6  19      134.82      141.09      4.71 o 
   4   6  19       45.07       39.81      3.97 o 
  -3   7  19      101.53      104.17      7.85 o 
  -2   7  19      321.93      334.87     10.30 o 
  -1   7  19       57.23       70.03      4.76 o 
   0   7  19       43.36       37.26      4.22 o 
   1   7  19       54.62       64.38      3.56 o 
   2   7  19      318.94      332.50      7.81 o 
   3   7  19      102.12      102.04      8.33 o 
  -3   8  19       78.70      108.57      9.29 o 
  -2   8  19       98.61      109.18      7.08 o 
  -1   8  19      179.98      185.06      6.11 o 
   0   8  19        4.37        3.22      2.50 o 
   1   8  19      179.21      179.47      5.51 o 
   2   8  19       98.69      108.59      6.43 o 
   3   8  19       79.07       98.05      5.84 o 
  -2   9  19      133.64      164.94     12.03 o 
  -1   9  19       39.04       45.24      3.87 o 
   0   9  19        0.43       -1.90      3.56 o 
   1   9  19       38.18       40.45      8.12 o 
   2   9  19      133.56      146.54      8.67 o 
  -2  10  19       31.51       35.68      5.22 o 
  -1  10  19       46.47       55.16      6.74 o 
   0  10  19        0.32       -1.01      2.06 o 
   1  10  19       45.12       48.39      4.62 o 
   2  10  19       31.12       29.46      6.29 o 
  -1  11  19       19.95       31.67      5.70 o 
   0  11  19        0.42        1.88      2.95 o 
   1  11  19       19.74       22.81      5.73 o 
   0   0  20        3.02        3.16      3.79 o 
   1   0  20        8.54        8.70      3.82 o 
   2   0  20       58.67       57.27      4.17 o 
   3   0  20       65.01       57.90      4.16 o 
   4   0  20      117.87      124.07      5.06 o 
  -4   1  20       45.42       41.01      3.01 o 
  -3   1  20        5.91        6.49      2.42 o 
  -2   1  20       76.61       75.68      5.58 o 
  -1   1  20       48.02       49.94      5.79 o 
   0   1  20      110.63      105.38      5.27 o 
   1   1  20       49.86       49.20      4.63 o 
   2   1  20       74.90       69.86      4.16 o 
   3   1  20        6.50        4.55      2.76 o 
   4   1  20       45.60       44.06      2.64 o 
  -4   2  20       92.51       89.20      4.90 o 
  -3   2  20       78.48       77.30      3.99 o 
  -2   2  20        1.00       -0.36      2.64 o 
  -1   2  20       73.40       74.31      4.71 o 
   0   2  20       23.70       23.21      4.05 o 
   1   2  20       72.67       74.35      5.41 o 
   2   2  20        1.02        3.92      3.01 o 
   3   2  20       78.52       73.99      5.16 o 
   4   2  20       93.36       86.47      4.51 o 
  -4   3  20        8.09       10.28      3.45 o 
  -3   3  20        6.90        6.49      3.18 o 
  -2   3  20      214.73      210.34      6.99 o 
  -1   3  20       57.03       61.68      4.29 o 
   0   3  20        7.38        6.28      3.14 o 
   1   3  20       56.01       52.70      5.98 o 
   2   3  20      217.53      218.28      7.25 o 
   3   3  20        7.46        4.12      2.22 o 
   4   3  20        7.80       12.09      3.24 o 
  -4   4  20        9.85        9.16      2.91 o 
  -3   4  20       38.61       38.28      3.59 o 
  -2   4  20        0.40        0.28      2.54 o 
  -1   4  20      366.72      356.05     11.29 o 
   0   4  20       87.96       78.64      4.70 o 
   1   4  20      367.22      360.20      9.04 o 
   2   4  20        0.42        1.59      2.13 o 
   3   4  20       39.68       34.69      6.36 o 
   4   4  20       10.40        9.02      2.90 o 
  -3   5  20       15.63       12.70      2.91 o 
  -2   5  20      403.86      401.41     10.37 o 
  -1   5  20        2.09        3.24      3.09 o 
   0   5  20        0.02        2.83      2.73 o 
   1   5  20        2.07        0.12      2.45 o 
   2   5  20      404.16      392.94     11.09 o 
   3   5  20       15.28       13.61      3.18 o 
  -3   6  20      145.48      149.00      9.83 o 
  -2   6  20        6.25        4.93      3.22 o 
  -1   6  20       61.71       65.54      4.74 o 
   0   6  20        2.34        5.36      3.11 o 
   1   6  20       63.66       61.66      5.42 o 
   2   6  20        6.21        5.99      2.84 o 
   3   6  20      145.27      144.81      4.96 o 
  -3   7  20        4.99        3.81      2.65 o 
  -2   7  20       33.53       47.60      8.05 o 
  -1   7  20       22.33       18.93      3.85 o 
   0   7  20        7.08        7.70      3.69 o 
   1   7  20       21.49       15.85      2.85 o 
   2   7  20       34.51       44.96      6.67 o 
   3   7  20        4.64        1.02      2.95 o 
  -2   8  20       10.30        9.72      5.85 o 
  -1   8  20       21.69       20.51      4.72 o 
   0   8  20       19.53       25.04      3.51 o 
   1   8  20       20.82       13.88      2.75 o 
   2   8  20       10.19       13.11      4.86 o 
  -2   9  20       61.46       67.72      5.88 o 
  -1   9  20       62.61       65.69      4.71 o 
   0   9  20       17.67       11.23      3.16 o 
   1   9  20       62.37       66.78      5.71 o 
   2   9  20       61.64       60.27      6.31 o 
  -1  10  20        4.96        5.79      4.67 o 
   0  10  20       78.95       90.19      5.77 o 
   1  10  20        5.13        3.16      2.97 o 
   1   0  21       40.90       42.49      4.20 o 
   2   0  21      104.26      104.87      8.82 o 
   3   0  21       10.46        8.27      3.88 o 
   4   0  21        2.92        2.95      2.30 o 
  -4   1  21        1.80        2.60      1.71 o 
  -3   1  21       92.84       97.39      4.76 o 
  -2   1  21       26.80       24.11      4.89 o 
  -1   1  21       28.12       24.85      3.92 o 
   0   1  21      122.71      109.07      6.08 o 
   1   1  21       26.27       25.74      4.41 o 
   2   1  21       25.35       24.88      3.93 o 
   3   1  21       93.38       95.45      4.97 o 
   4   1  21        1.71       -1.94      2.52 o 
  -3   2  21       15.08       13.16      3.38 o 
  -2   2  21       74.33       74.80      4.86 o 
  -1   2  21       34.93       37.92      4.55 o 
   0   2  21        0.99       -0.72      3.04 o 
   1   2  21       35.22       31.36      4.93 o 
   2   2  21       75.32       78.35      7.83 o 
   3   2  21       15.66       15.02      3.17 o 
  -3   3  21       38.66       34.39      5.02 o 
  -2   3  21       17.31       15.13      3.16 o 
  -1   3  21        5.70        7.44      3.01 o 
   0   3  21      137.35      139.89      5.62 o 
   1   3  21        5.28        3.14      3.74 o 
   2   3  21       17.08       15.21      6.25 o 
   3   3  21       38.73       33.59      7.05 o 
  -3   4  21       66.07       59.35      3.91 o 
  -2   4  21       56.79       52.75      5.49 o 
  -1   4  21       60.00       59.27      5.45 o 
   0   4  21        2.20       -0.59      2.49 o 
   1   4  21       61.76       65.31      5.57 o 
   2   4  21       55.67       48.93      9.96 o 
   3   4  21       67.92       60.67      4.75 o 
  -3   5  21       23.20       19.16      3.76 o 
  -2   5  21       10.67       11.73      3.92 o 
  -1   5  21       19.57       19.64      3.58 o 
   0   5  21      360.00      362.79      8.54 o 
   1   5  21       19.44       14.66      5.04 o 
   2   5  21       10.57       11.68      3.27 o 
   3   5  21       23.02       17.08      3.94 o 
  -3   6  21       23.70       31.95      3.63 o 
  -2   6  21       71.59       74.61      5.41 o 
  -1   6  21       15.95       18.75      4.67 o 
   0   6  21       18.56       17.03      3.72 o 
   1   6  21       16.00       15.61      3.98 o 
   2   6  21       71.12       74.84      3.75 o 
   3   6  21       23.59       19.47      5.56 o 
  -2   7  21       21.08       19.26      5.07 o 
  -1   7  21       44.54       52.84      4.59 o 
   0   7  21       51.48       58.46      5.78 o 
   1   7  21       45.93       56.55      3.67 o 
   2   7  21       20.95       24.17      6.41 o 
  -2   8  21       24.27       28.60      4.97 o 
  -1   8  21       12.86       23.09      5.41 o 
   0   8  21       83.06       81.25      4.42 o 
   1   8  21       12.29       16.95      3.81 o 
   2   8  21       24.79       21.66      6.44 o 
  -1   9  21       21.74       24.38      2.65 o 
   0   9  21       74.31       68.22      9.49 o 
   1   9  21       22.62        7.47      8.28 o 
   0   0  22       18.77       19.56      6.57 o 
   1   0  22       19.13       23.94      4.08 o 
   2   0  22        7.34       10.41      2.92 o 
   3   0  22        9.50       13.81      3.49 o 
  -3   1  22       95.73       84.08      4.36 o 
  -2   1  22        8.92        5.71      3.68 o 
  -1   1  22       53.42       53.85      4.29 o 
   0   1  22       10.76       12.50      3.73 o 
   1   1  22       54.09       61.57      4.29 o 
   2   1  22        9.09        7.82      2.83 o 
   3   1  22       95.82       88.91      4.18 o 
  -3   2  22        7.48        8.74      3.05 o 
  -2   2  22       96.54       95.60      4.83 o 
  -1   2  22       20.79       21.85      4.65 o 
   0   2  22       43.22       44.30      4.12 o 
   1   2  22       21.51       22.25      3.72 o 
   2   2  22       96.76      100.17      5.48 o 
   3   2  22        7.91        3.35      2.80 o 
  -3   3  22       28.45       37.22      3.85 o 
  -2   3  22       39.48       31.93      4.19 o 
  -1   3  22       45.78       47.38      6.68 o 
   0   3  22        6.94        8.98      3.57 o 
   1   3  22       44.42       42.82     10.36 o 
   2   3  22       39.95       32.57      5.73 o 
   3   3  22       28.42       24.76      4.70 o 
  -3   4  22        4.04        4.11      2.78 o 
  -2   4  22      155.25      158.07      6.57 o 
  -1   4  22       12.09       17.02      3.55 o 
   0   4  22       89.38       86.88      5.45 o 
   1   4  22       11.99       13.95      4.57 o 
   2   4  22      156.73      155.56      7.08 o 
   3   4  22        4.17        1.67      3.19 o 
  -2   5  22        2.87        6.48      3.43 o 
  -1   5  22       94.11       92.99      6.21 o 
   0   5  22        1.71        0.31      2.57 o 
   1   5  22       94.01       88.66      4.97 o 
   2   5  22        2.75        4.91      2.86 o 
  -2   6  22       67.92       66.29      5.86 o 
  -1   6  22       82.40       75.16      5.40 o 
   0   6  22       16.52       14.06      4.36 o 
   1   6  22       81.72       73.01      4.94 o 
   2   6  22       66.95       73.44      3.99 o 
  -1   7  22       31.28       29.44      4.38 o 
   0   7  22       74.07       79.80      5.92 o 
   1   7  22       29.92       24.46      4.08 o 
  -1   8  22       55.70       55.84      5.73 o 
   0   8  22        9.96        6.91      2.84 o 
   1   8  22       54.19       58.38      8.81 o 
   1   0  23       35.05       31.13      3.89 o 
   2   0  23        0.98        2.63      3.01 o 
  -2   1  23      142.44      142.63      6.03 o 
  -1   1  23       76.79       77.36      5.44 o 
   0   1  23        3.15        8.13      3.62 o 
   1   1  23       78.12       79.17      5.55 o 
   2   1  23      144.40      146.51      5.67 o 
  -2   2  23       61.00       54.50      5.11 o 
  -1   2  23       17.31       19.35      3.77 o 
   0   2  23        4.56        3.67      2.93 o 
   1   2  23       18.07       14.42      3.78 o 
   2   2  23       60.67       58.71      7.21 o 
  -2   3  23       52.49       55.59      5.47 o 
  -1   3  23      100.47       96.61      5.80 o 
   0   3  23       34.04       38.13      4.90 o 
   1   3  23      103.44      101.22      6.79 o 
   2   3  23       53.22       54.03     10.48 o 
  -2   4  23       40.82       40.64      3.98 o 
  -1   4  23       25.33       25.26      4.28 o 
   0   4  23      132.45      124.78      5.75 o 
   1   4  23       26.30       22.28      4.37 o 
   2   4  23       41.09       26.23      8.77 o 
  -2   5  23        5.85        3.06      5.05 o 
  -1   5  23      163.07      157.66      8.12 o 
   0   5  23        0.02       -1.42      3.23 o 
   1   5  23      165.19      165.37      8.82 o 
   2   5  23        5.81        6.52      4.23 o 
  -1   6  23       68.56       73.28      5.08 o 
   0   6  23      214.94      207.85      7.53 o 
   1   6  23       70.04       65.93      5.09 o 
   0   0  24      109.88      108.44      7.56 o 
   1   0  24       51.58       48.93      6.72 o 
   2   0  24        0.05       -0.63      3.28 o 
  -2   1  24       22.79       20.22      4.00 o 
  -1   1  24       82.73       76.06      5.53 o 
   0   1  24       23.96       19.53      4.50 o 
   1   1  24       83.17       84.91     15.51 o 
   2   1  24       23.27       12.97      6.44 o 
  -2   2  24        2.94        7.29      3.74 o 
  -1   2  24       32.52       35.32      4.04 o 
   0   2  24       94.78      102.49      7.59 o 
   1   2  24       33.47       31.58      6.76 o 
   2   2  24        3.06        1.09      2.84 o 
  -1   3  24       30.33       34.31      5.15 o 
   0   3  24        7.71       14.10      3.62 o 
   1   3  24       29.62       20.93      5.91 o 
  -1   4  24       40.22       50.67      5.11 o 
   0   4  24        6.37        8.73      3.61 o 
   1   4  24       39.60       34.94      8.69 o 
   0   5  24       96.83       90.54      6.78 o 
   0   1  25       22.98       21.28      4.67 o 
                                                 
